# Supplementary material for: Genome-wide DNA methylation and long-term ambient air pollution exposure in Korean adults
Source: Clin Epigenetics. 2019 Feb 28;11:37. doi: 10.1186/s13148-019-0635-z (PMC6396524; doi:10.1186/s13148-019-0635-z)
Supplement: Supplementary file 2 — Table S1. CpG probe filtering criteria in the 450 K array. Table S2. CpGs included in the top five differentially methylated regions in relation to PM10 from each analysis: DMRcate and comb-p (ordered by software and chromosomal location). Table S3. CpGs included in the top five differentially methylated regions in relation to NO2 from each analysis: DMRcate and comb-p (ordered by software and chromosomal location). Table S4. Enriched networks in genes related to PM10 exposure. Table S5. Enriched networks in genes related to NO2 exposure. Table S6. Look-up analysis of CpGs associated with NO2 exposure (FDR < 0.05 in earlier epigenome-wide association studies) in the Korean COPD cohort, sorted by uncorrected P in the Korean COPD Cohort. Table S7. Associations between methylation levels at air pollution associated CpGs (FDR < 0.05) and the expression levels of nearby genes: cis-eQTMs. Table S8. Differential methylation of an interaction between NO2 exposure and COPD status (XLSX 115 kb) [file 13148_2019_635_MOESM2_ESM.xlsx]

## Sheet: Contents
Additional File 2: Supplementary Material
Table S1. CpG probe filtering criteria in the 450K array
Table S2. CpGs included in the top five differentially methylated regions in relation to PM10 from each analysis: DMRcate and comb-p (ordered by software and chromosomal location)
Table S3. CpGs included in the top five differentially methylated regions in relation to NO2 from each analysis: DMRcate and comb-p (ordered by software and chromosomal location)
Table S4. Enriched networks in genes related to PM10 exposure
Table S5. Enriched networks in genes related to NO2 exposure
Table S6. Look-up analysis of CpGs associated with NO2 exposure (FDR < 0.05 in earlier epigenome-wide association studies) in the Korean COPD cohort, sorted by uncorrected P in the Korean COPD Cohort
Table S7. Associations between methylation levels at air pollution associated CpGs (FDR < 0.05) and the expression levels of nearby genes: cis-eQTMs
Table S8. Differential methylation of an interaction between NO2 exposure and COPD status

## Sheet: Table S1
Table S1. CpG probe filtering criteria in the 450K array
Filtering criteria	Number of CpGs in each criterion	Number of CpGs left
Total CpGs present in the 450K array		485577
Non-CpG probes	65	485512
Probes with a detection p-value above 0.01 in one or more samples	2308	483204
Probes with a beadcount <3 in at least 5% of samples	573	482631
Probes with SNPs as identified in Nordlund et al[1].	28652	453979
Probes that align to multiple locations as identified in Nordlund et al [1].	8479	445500
Probes on the X or Y chromosome	11161	434339
Probes that align to multiple locations as identified in Price et al [2].	31831	402508
After probe filtering, of 485,577 CpGs, 402,508 remained for epigenome-wide association analyses in our study.
1. Nordlund J, Backlin CL, Wahlberg P et al. Genome-wide signatures of differential DNA methylation in pediatric acute lymphoblastic leukemia. Genome Biol. 14(9), r105 (2013).
2. Price ME, Cotton AM, Lam LL et al. Additional annotation enhances potential for biologically relevant analysis of the Illumina Infinium HumanMethylation450 BeadChip array. Epigenetics Chromatin 6(1), 4 (2013).

## Sheet: Table S2
Table S2. CpGs included in the top five differentially methylated regions in relation to PM10 from each analysis: DMRcate and comb-p (ordered by software and chromosomal location)
		Differentially methylation region			Differentially methylated probe
Chra	Nearest gene	Region (start-end, bpb)	#CpGsc	FDRd or Sidak Pe	Probe	Position	P	Distance to genef
DMRcate
2	NOL10	10687583-10688726	8 (5)	9.4e-05	cg13198342	10687583	0.339	-23309
					cg12633355	10687636	0.885	-23256
					cg17644856	10687962	0.00025	-22930
					cg03222929	10688100	0.0003	-22792
					cg20056997	10688154	0.031	-22738
					cg20473155	10688228	0.041	-22664
					cg25371332	10688317	0.001	-22575
					cg26096190	10688726	0.412	-22166
6	TRIM27	28874479-28875370	7 (6)	9.4e-05	cg20544852	28874479	0.004
					cg14268557	28874547	0.002
					cg05314350	28874702	0.003
					cg02639080	28874754	0.014
					cg11389756	28875354	0.007
					cg14059339	28875356	0.003
					cg08279189	28875370	0.122
6	TRIM39	30297174-30297627	11 (10)	2.3e-08	cg03094134	30297174	0.044
					cg13079571	30297257	0.042
					cg09020199	30297320	0.001
					cg11327408	30297329	0.003
					cg04425551	30297338	0.003
					cg17080697	30297382	0.038
					cg07905808	30297389	0.003
					cg19047804	30297500	0.006
					cg14066298	30297565	0.175
					cg06230847	30297594	0.002
					cg01383911	30297627	0.00084
6	LTA	31539539-31540750	19 (13)	1.3e-11	cg20330447	31539539	0.277
					cg10995925	31539601	0.137
					cg09621572	31539973	0.026
					cg14437551	31539986	0.00043
					cg14597739	31539998	0.001
					cg16219283	31540002	0.002
					cg21999229	31540014	0.00014
					cg17169196	31540026	0.037
					cg02402436	31540051	0.007
					cg09736959	31540114	0.753
					cg24216966	31540121	0.024
					cg11586857	31540136	4.8e-05
					cg10476003	31540169	0.024
					cg22318806	31540411	0.006
					cg13815684	31540440	0.022
					cg17709873	31540456	0.633
					cg16280132	31540459	0.881
					cg26348243	31540461	0.376
					cg00501919	31540750	0.029
17	TNRC6C	76036514-76037562	7 (7)	7.3e-05	cg26740249	76036514	0.009
					cg12700283	76037035	0.031
					cg00423030	76037075	0.001
					cg04268643	76037239	0.003
					cg04498014	76037250	0.017
					cg07787614	76037364	0.001
					cg24207009	76037562	0.019
comb-p
2	NOL10	10687962-10688317	5 (5)	2.6e-05	cg17644856	10687962	0.00025	-22930
					cg03222929	10688100	0.0003	-22792
					cg20056997	10688154	0.031	-22738
					cg20473155	10688228	0.041	-22664
					cg25371332	10688317	0.001	-22575
6	TRIM39	30297174-30297627	11 (10)	1.1e-07	cg03094134	30297174	0.044
					cg13079571	30297257	0.042
					cg09020199	30297320	0.001
					cg11327408	30297329	0.003
					cg04425551	30297338	0.003
					cg17080697	30297382	0.038
					cg07905808	30297389	0.003
					cg19047804	30297500	0.006
					cg14066298	30297565	0.175
					cg06230847	30297594	0.002
					cg01383911	30297627	0.00084
6	LTA	31539539-31540461	18 (12)	3.4e-06	cg20330447	31539539	0.277
					cg10995925	31539601	0.137
					cg09621572	31539973	0.026
					cg14437551	31539986	0.00043
					cg14597739	31539998	0.001
					cg16219283	31540002	0.002
					cg21999229	31540014	0.00014
					cg17169196	31540026	0.037
					cg02402436	31540051	0.007
					cg09736959	31540114	0.753
					cg24216966	31540121	0.024
					cg11586857	31540136	4.8e-05
					cg10476003	31540169	0.024
					cg22318806	31540411	0.006
					cg13815684	31540440	0.022
					cg17709873	31540456	0.633
					cg16280132	31540459	0.881
					cg26348243	31540461	0.376
17	TNRC6C	76037035-76037562	6 (6)	1.6e-05	cg12700283	76037035	0.031
					cg00423030	76037075	0.001
					cg04268643	76037239	0.003
					cg04498014	76037250	0.017
					cg07787614	76037364	0.001
					cg24207009	76037562	0.019
17	CCDC57	80084554-80085082	4 (4)	1.3e-05	cg03388043	80084554	0.02
					cg10505658	80084571	4.3e-05
					cg21577598	80084751	0.00082
					cg21773646	80085082	0.005
aChromosome
bPhysical position (basepair, National Center for Biotechnology Information human reference genome assembly Build 37.3)
cNumber of probes in the region (number of probes of nominal statistical significance)
eFalse discovery rate
eP of Sidak multiple-testing correction
fMinimum distance to transcription start site of the mapped gene (basepair)

## Sheet: Table S3
Table S3. CpGs included in the top five differentially methylated regions in relation to NO2 from each analysis: DMRcate and comb-p (ordered by software and chromosomal location)
		Differentially methylation region			Differentially methylated probe
Chra	Nearest gene	Region (start-end, bpb)	#CpGsc	FDRd or Sidak Pe	Probe	Position	P	Distance to genef
DMRcate
6	LTA	31539539-31540750	19 (11)	1.9e-15	cg20330447	31539539	0.173
					cg10995925	31539601	0.76
					cg09621572	31539973	0.007
					cg14437551	31539986	0.00013
					cg14597739	31539998	0.001
					cg16219283	31540002	0.00019
					cg21999229	31540014	0.00018
					cg17169196	31540026	0.001
					cg02402436	31540051	0.011
					cg09736959	31540114	0.722
					cg24216966	31540121	0.017
					cg11586857	31540136	3.5e-06
					cg10476003	31540169	0.081
					cg22318806	31540411	0.027
					cg13815684	31540440	0.003
					cg17709873	31540456	0.246
					cg16280132	31540459	0.882
					cg26348243	31540461	0.127
					cg00501919	31540750	0.099
8	KIAA0146	48648112-48649767	7 (7)	7.6e-08	cg25801976	48648112	0.006
	CEBPD				cg24163242	48648813	0.001	-663
					cg19414630	48648874	0.00082	-602
					cg00044505	48649086	7.4e-05	-390
					cg14878812	48649326	0.006	-150
					cg11426427	48649457	0.003	-19
					cg04239843	48649767	0.002
15	GATM	45670068-45671708	17 (7)	8.3e-08	cg05280133	45670068	0.082
					cg14910265	45670406	0.126
					cg11431346	45670478	0.168
	LOC145663				cg25908973	45670865	0.017
					cg10088041	45670872	0.376
					cg00645339	45670875	0.055
					cg26796135	45671001	0.001
					cg24328539	45671016	0.024
					cg05896902	45671018	0.025
					cg04025675	45671028	6.4e-07
					cg20381115	45671148	0.046
					cg18435832	45671155	0.062
					cg15744692	45671195	0.172
					cg11032707	45671246	0.002
					cg00767496	45671279	0.298
					cg04980849	45671347	0.323
					cg06246941	45671708	0.987
15	FLJ42289	100890441-100891257	9 (4)	8.3e-07	cg23856027	100890441	0.332
					cg17377594	100890451	0.122
					cg10651319	100890456	0.991
					cg08130266	100890462	0.344
					cg10933959	100890907	3.3e-05
					cg02579959	100890963	0.00061
					cg01840419	100890979	0.121
					cg24595580	100890996	0.003
					cg12740037	100891257	0.001
17	ALOX12	6898738-6900356	16 (12)	6.9e-10	cg05215748	6898738	0.168
					cg19536664	6899085	0.004
					cg05215272	6899095	0.001
					cg14375499	6899207	0.019
					cg03760483	6899297	0.004
					cg03404566	6899310	0.005
					cg03762994	6899332	0.005
					cg09737314	6899359	0.008
					cg03407747	6899364	0.026
					cg21237687	6899380	0.024
					cg12262378	6899522	0.001
					cg02493798	6899577	0.008
					cg05657792	6899758	0.081
					cg25987502	6899865	0.102
					cg08946332	6899888	0.046
					cg22741997	6900356	0.859
comb-p
6	TRIM39	30297174-30297627	11 (9)	2.9e-05	cg03094134	30297174	0.097
					cg13079571	30297257	0.009
					cg09020199	30297320	0.01
					cg11327408	30297329	0.01
					cg04425551	30297338	0.006
					cg17080697	30297382	0.03
					cg07905808	30297389	0.02
					cg19047804	30297500	0.049
					cg14066298	30297565	0.332
					cg06230847	30297594	0.00067
					cg01383911	30297627	0.001
6	LTA	31539539-31540461	18 (11)	4.5e-07	cg20330447	31539539	0.173
					cg10995925	31539601	0.76
					cg09621572	31539973	0.007
					cg14437551	31539986	0.00013
					cg14597739	31539998	0.001
					cg16219283	31540002	0.00019
					cg21999229	31540014	0.00018
					cg17169196	31540026	0.001
					cg02402436	31540051	0.011
					cg09736959	31540114	0.722
					cg24216966	31540121	0.017
					cg11586857	31540136	3.5e-06
					cg10476003	31540169	0.081
					cg22318806	31540411	0.027
					cg13815684	31540440	0.003
					cg17709873	31540456	0.246
					cg16280132	31540459	0.882
					cg26348243	31540461	0.127
8	CEBPD	48648813-48649767	6 (6)	3.9e-09	cg24163242	48648813	0.001	-663
					cg19414630	48648874	0.00082	-602
					cg00044505	48649086	7.4e-05	-390
					cg14878812	48649326	0.006	-150
					cg11426427	48649457	0.003	-19
					cg04239843	48649767	0.002
15	FLJ42289	100890907-100891257	5 (4)	1e-05	cg10933959	100890907	3.3e-05
					cg02579959	100890963	0.00061
					cg01840419	100890979	0.121
					cg24595580	100890996	0.003
					cg12740037	100891257	0.001
17	ALOX12	6898738-6899888	15 (12)	1.9e-08	cg05215748	6898738	0.168
					cg19536664	6899085	0.004
					cg05215272	6899095	0.001
					cg14375499	6899207	0.019
					cg03760483	6899297	0.004
					cg03404566	6899310	0.005
					cg03762994	6899332	0.005
					cg09737314	6899359	0.008
					cg03407747	6899364	0.026
					cg21237687	6899380	0.024
					cg12262378	6899522	0.001
					cg02493798	6899577	0.008
					cg05657792	6899758	0.081
					cg25987502	6899865	0.102
					cg08946332	6899888	0.046
aChromosome
bPhysical position (basepair, National Center for Biotechnology Information human reference genome assembly Build 37.3)
cNumber of probes in the region (number of probes of nominal statistical significance)
eFalse discovery rate
eP of Sidak multiple-testing correction
fMinimum distance to transcription start site of the mapped gene (basepair)

## Sheet: Table S4
Table S4. Enriched networks in genes related to PM10 exposure
Top Diseases and Functions	Scorea	Focus Moleculesb	Molecules in Network
Developmental Disorder, Hereditary Disorder, Metabolic Disease	44	22	AIF1, Akt, ANKRD1, APOC2, ARID5A, ATP5A1, BRD2, CD3, COX10, ELL2, ERK, GNAI3, Histone h4, Hsp90, LDL, LPO, Mitochondrial complex 1, MYL1, MYL12A, NAMPT, NDUFB3, NDUFS2, NEGR1, Nfat (family), PCSK1, PDGF BB, PIWIL2, Pka, PLC gamma, PRKD2, PTPRE, RALGPS1, RNF146, STAT5a/b, Tgf beta
Cell Death and Survival, Embryonic Development, Cell Morphology	44	22	ACKR1, Actin, AHCY, AK2, APOL3, ARL5B, BBC3, caspase, CCR1, chemokine, ERC1, FOXK1, FOXL2, Gsk3, HLA-DMB, IL1, IL12 (family), Interferon alpha, LPP, MIB2, MTCH2, NFkB (complex), NLRC4, OTUB2, P-TEFb, P38 MAPK, PFKP, PI3K (complex), Pkc(s), STC2, STK35, TCR, TRIM27, TRIM39, USP10
Cell-To-Cell Signaling and Interaction, Hematological System Development and Function, Immune Cell Trafficking	38	20	B4GALT5, BACH2, BCR (complex), CALR, ERK1/2, ERP44, GOT, HLA-E, IFN alpha/beta, IFN Beta, IgG, IgG1, IgG2a, Igm, IL12 (complex), IL1R1, IL20RB, Immunoglobulin, LRRFIP1, LTA, MAD1L1, MHC Class I (complex), MMD, NPC1, Pro-inflammatory Cytokine, PRTN3, S100A12, SLC12A4, SLPI, SPRED2, Tlr, Tnf (family), TREM1, TREM2, TRIM13
Cellular Compromise, Developmental Disorder, Hereditary Disorder	26	15	ABCA6, ADAM11, ADAM30, ADSS, ANXA9, beta-muricholic acid, CAMK1D, cholesterol, CUTA, DMRTA2, EFCAB1, HNF4A, IL1B, JRKL, MORC3, MPP7, MTF2, MYH11, NR4A1, OCSTAMP, PLBD2, SAA2-SAA4, SCYL3, SEC23B, STARD10, SUGT1, SUZ12, TATDN3, TM7SF2, TMEM17, TMEM115, TMEM123, TMEM138, UBIAD1, WDR27
Cell-To-Cell Signaling and Interaction, Inflammatory Disease, Inflammatory Response	24	14	AKNA, ALKAL2, Ap1, APP, BMS1, C16orf70, C1orf105, CCDC134, CD40, CD248, COA5, DNAJB7, DYNLT1, FAM20C, GPR85, IFI16, IFNG, IQSEC1, LHFPL2, LILRA2, MTFMT, N-arachidonoyl-dopamine, NOL10, NUPR1, PLEKHM3, RPL41, RPL3L, SERF1A/SERF1B, SPON1, SYNRG, SYTL2, TEX2, TGFB2, TICRR, WDR46
Connective Tissue Development and Function, Organismal Development, Tissue Morphology	22	13	17alpha-hydroxypregnenolone, ADAT1, aldosterone, ATP6V0B, beta-estradiol, C20orf194, CUL5, ELAVL1, FAM81A, FBXO17, HSP90AA1, IMPA2, KLHL3, MAN1C1, mir-548, MTURN, NPPA, NXF1, RIPOR2, RNF182, SLC10A3, Slpi (includes others), SMIM14, SNED1, SPIN4, SSR2, STK32B, STK38L, TCEAL8, TMEM127, TNF, UBC, UPF2, XXYLT1, ZNF525
a A score is derived from a p value in the Ingenuity Pathway Analysis software. The score of 20 represents a 1 in 1000 chance of having the Focus Molecules together in a network at random chance.
b Molecules are related to genes to which our significant differential methylation mapped among genes from each network in the Ingenuity Knowledge Base, Ingenuity Pathway Analysis (Ingenuity Systems, Redwood City, CA, USA, http://www.ingenuity.com/).

## Sheet: Table S5
Table S5. Enriched networks in genes related to NO2 exposure
Top Diseases and Functions	Scorea	Focus Moleculesb	Molecules in Network
Cardiovascular Disease, Hereditary Disorder, Metabolic Disease	38	23	ARID5A, B3GALNT1, BCR (complex), CD83, ERK1/2, EVX1, EXT1, Fcer1, Gm-csf, Ige, IgG1, Igg3, IgG2a, JARID2, KLHL3, LAX1, MMD, MORC3, NCOR2, PLC gamma, POLQ, S100, S100A6, S100A12, S100A13, S100A14, SPRED2, STAT5a/b, STK38L, SYK/ZAP, TACSTD2, TRAF3IP2, TSLP, WNK4, ZHX2
Cell Morphology, Inflammatory Response, Cellular Assembly and Organization	36	22	14-3-3, Akt, AMPK, ARTN, CAMKK2, CAST, Collagen type I, CTDSPL, CYFIP1, DDX55, DPYSL2, FAM196A, Gsk3, HK1, IER5, IGF2R, IQGAP2, MAP2K1/2, MTORC1, MTORC2, NYAP1, PDGF BB, phosphatase, PI3K (family), PIKFYVE, PP2A, PPM1L, Ppp2c, PPP2R2A, PRR5, RPS6KA1, RPTOR, SLC39A10, SYNGAP1, USP31
Ophthalmic Disease, Organismal Injury and Abnormalities, Embryonic Development	32	20	ADAM12, ALOX12, Alpha tubulin, BTG3, DIABLO, Ecm, EFCAB5, ELL2, EN2, ERK, FAU, FOXL2, HEY1, IgG2b, Laminin (complex), Mek, Nfat (family), Notch, NR2F2, OSR2, Pak, Raf, Rap1, RUNX1, RUNX3, SCRIB, Smad2/3, SORL1, Sos, STON1, TCR, TEAD4, Tgf beta, TIMM8B, VDAC3
Cellular Movement, Hereditary Disorder, Neurological Disease	32	20	Alp, Alpha Actinin, calpain, CTHRC1, Cyclin D, Cyclin E, ERC1, ERC2, FAM20C, FGD4, Hdac, HINT1, HNRNPH1, Hsp70, Hsp90, Ikb, Ikk (family), Jnk, KDM4B, MAP3K1, ME3, mir-193, NDRG1, NKX3-2, PACRG, PARVG, PAX2, Rb, RHOU, Sapk, SFRP1, SSC4D, Ubiquitin, Wnt, ZKSCAN7
Cell Cycle, Cellular Development, Cellular Growth and Proliferation	32	20	AHCY, Ap1, BCAS3, C16orf70, CEBPD, Cg, Ck2, Creb, CRTAC1, CUX1, DCBLD2, EIF4G1, ELL, EML5, ERI3, FSH, Histone h3, HOXB1, KCNQ3, Lh, MKI67, N-cor, NEIL3, Nr1h, P-TEFb, PDX1, Pka, Pkc(s), PP1 protein complex group, RBBP5, RNA polymerase II, SGO2, SMOC2, TACC3, Vegf
Cardiovascular Disease, Connective Tissue Disorders, Developmental Disorder	30	19	26s Proteasome, AP1G1, AP2M1, ARHGAP29, Calmodulin, CANT1, CD3, CD300A, chemokine, CPLX1, DUSP22, ELMO1, GATAD2B, HISTONE, HTRA1, ICA1, IKK (complex), Insulin, LMO2, Mapk, Mmp, P38 MAPK, p85 (pik3r), PGRMC2, PHF20L1, Proinsulin, PSME3, PTPRC, Rac, Ras, Ras homolog, Sfk, SHOX2, STRAP, ZC3H18
Embryonic Development, Nervous System Development and Function, Organ Development	27	18	ALDH1A3, DAD1, DAP, EOMES, ERAP1, FCAMR, FCRL4, FEZF2, HLA-DMB, IFITM3, Ifn, IFN Beta, Ifnar, Iga, IgG, Igm, IL12 (complex), IL12 (family), Immunoglobulin, Interferon alpha, JAK, LTA, MHC CLASS I (family), MHC Class II (complex), MX1, NFkB (complex), NLRC4, OTUB2, PRDM1, Pro-inflammatory Cytokine, TBR1, Tnf (family), Tnf receptor, TRIM39, UBA7
Organ Morphology, Organismal Injury and Abnormalities, Respiratory Disease	25	17	ABCC4, AFDN, Alpha 1 antitrypsin, Alpha catenin, COL6A2, Collagen(s), CTSG, EDNRB, ELANE, estrogen receptor, F Actin, Focal adhesion kinase, Gamma tubulin, Growth hormone, Hsp27, IGF2BP1, IL1, IRS2, KALRN, LDL, MMP9, NADPH oxidase, NAPG, P glycoprotein, PCDH20, Pdgf (complex), PI3K (complex), PRKAR1B, PTPase, RHOA, SP5, SRC (family), STEAP2, TNFAIP8L3, trypsin
a A score is derived from a p value in the Ingenuity Pathway Analysis software. The score of 20 represents a 1 in 1000 chance of having the Focus Molecules together in a network at random chance.
b Molecules are related to genes to which our significant differential methylation mapped among genes from each network in the Ingenuity Knowledge Base, Ingenuity Pathway Analysis (Ingenuity Systems, Redwood City, CA, USA, http://www.ingenuity.com/).

## Sheet: Table S6
Table S6. Look-up analysis of CpGs associated with NO2 exposure (FDR < 0.05 in earlier epigenome-wide association studies) in the Korean COPD cohort, sorted by uncorrected P in the Korean COPD Cohort
Probe	Reference	Results in the reference paper		The Korean COPD Cohort
		Coef c ± SE d	P e	Coef ± SE	P
cg05171937	de et al. 2018 a	0.036 ± 0.009	4e-05	0.01 ± 0.002	1.08872e-08
cg09950920	de et al. 2018	0.024 ± 0.007	0.00034	0.013 ± 0.003	2.73735e-07
cg10575075	de et al. 2018	0.026 ± 0.007	0.00027	0.014 ± 0.003	2.01758e-06
cg02901136	de et al. 2018	0.027 ± 0.006	3.1e-05	0.012 ± 0.002	2.71633e-06
cg17343451	de et al. 2018	0.02 ± 0.005	1.4e-05	0.009 ± 0.002	3.26043e-06
cg06992688	de et al. 2018	0.026 ± 0.007	0.00014	0.013 ± 0.003	3.34556e-06
cg16396978	de et al. 2018	0.013 ± 0.004	0.00054	0.008 ± 0.002	3.8954e-06
cg01261013	de et al. 2018	0.023 ± 0.007	0.00033	0.01 ± 0.002	4.09374e-06
cg21770462	de et al. 2018	0.015 ± 0.004	4.1e-05	0.008 ± 0.002	4.66839e-06
cg17510957	de et al. 2018	0.023 ± 0.007	0.00047	0.011 ± 0.002	5.06579e-06
cg03370752	de et al. 2018	0.028 ± 0.008	0.00024	0.01 ± 0.002	5.52972e-06
cg14480116	de et al. 2018	0.026 ± 0.007	0.00026	0.01 ± 0.002	7.83741e-06
cg13366774	de et al. 2018	0.032 ± 0.008	0.00014	0.012 ± 0.003	8.18915e-06
cg10411221	de et al. 2018	0.024 ± 0.007	0.00026	0.006 ± 0.001	8.67217e-06
cg04722215	de et al. 2018	-0.022 ± 0.006	0.00033	-0.008 ± 0.002	9.16861e-06
cg06352352	de et al. 2018	0.024 ± 0.006	0.00011	0.008 ± 0.002	1.19012e-05
cg06465076	de et al. 2018	0.029 ± 0.008	0.00052	0.012 ± 0.003	1.28252e-05
cg21769006	de et al. 2018	0.009 ± 0.003	0.00042	0.007 ± 0.002	1.33005e-05
cg11813810	de et al. 2018	-0.017 ± 0.005	0.00026	-0.01 ± 0.002	1.5991e-05
cg21742790	de et al. 2018	0.02 ± 0.005	1.6e-05	0.007 ± 0.002	1.60775e-05
cg04071967	de et al. 2018	0.023 ± 0.006	0.00014	0.007 ± 0.002	1.94538e-05
cg24450653	de et al. 2018	0.017 ± 0.004	5.5e-05	0.008 ± 0.002	2.53982e-05
cg20100745	de et al. 2018	0.021 ± 0.005	0.00015	0.009 ± 0.002	2.96325e-05
cg22805603	de et al. 2018	0.024 ± 0.006	0.00012	0.006 ± 0.002	3.0737e-05
cg16013543	de et al. 2018	0.013 ± 0.003	2e-05	0.005 ± 0.001	3.35031e-05
cg10471548	de et al. 2018	0.031 ± 0.007	8.8e-06	0.011 ± 0.003	3.39917e-05
cg04928930	de et al. 2018	0.024 ± 0.007	0.0003	0.008 ± 0.002	3.43285e-05
cg01402255	de et al. 2018	0.03 ± 0.008	0.00016	0.008 ± 0.002	3.91961e-05
cg21536783	de et al. 2018	0.021 ± 0.006	0.00059	0.007 ± 0.002	5.33049e-05
cg16158027	de et al. 2018	0.024 ± 0.006	6.5e-05	0.013 ± 0.003	5.4601e-05
cg16374656	de et al. 2018	0.026 ± 0.007	0.00014	0.008 ± 0.002	5.53117e-05
cg26160945	de et al. 2018	0.024 ± 0.006	0.0001	0.008 ± 0.002	5.70822e-05
cg23189692	de et al. 2018	0.027 ± 0.007	0.00012	0.012 ± 0.003	5.88061e-05
cg09978734	de et al. 2018	0.024 ± 0.006	5e-05	0.009 ± 0.002	5.89884e-05
cg26742320	de et al. 2018	0.023 ± 0.006	0.00034	0.011 ± 0.003	5.91174e-05
cg08858998	de et al. 2018	0.018 ± 0.005	0.00025	0.007 ± 0.002	6.14577e-05
cg21597811	de et al. 2018	0.021 ± 0.005	7.1e-05	0.01 ± 0.002	6.26997e-05
cg00748072	de et al. 2018	0.021 ± 0.004	3.4e-07	0.007 ± 0.002	6.90237e-05
cg15331705	de et al. 2018	0.012 ± 0.003	0.00028	0.004 ± 0.001	7.0304e-05
cg03440799	de et al. 2018	0.023 ± 0.007	0.00057	0.008 ± 0.002	7.15247e-05
cg09530650	de et al. 2018	0.016 ± 0.005	0.00033	0.007 ± 0.002	7.76533e-05
cg10919111	de et al. 2018	0.025 ± 0.007	0.00036	0.007 ± 0.002	7.88651e-05
cg12684668	de et al. 2018	0.024 ± 0.006	0.0001	0.008 ± 0.002	8.20678e-05
cg02054108	de et al. 2018	0.026 ± 0.007	0.00014	0.012 ± 0.003	8.21033e-05
cg05454562	de et al. 2018	0.034 ± 0.009	0.00014	0.009 ± 0.002	8.30198e-05
cg02262553	de et al. 2018	0.03 ± 0.007	1.4e-05	0.009 ± 0.002	8.926e-05
cg08757670	de et al. 2018	0.009 ± 0.002	0.00012	0.007 ± 0.002	9.21135e-05
cg12213811	de et al. 2018	0.026 ± 0.007	0.00029	0.009 ± 0.002	0.000117505
cg10679266	de et al. 2018	0.022 ± 0.006	0.00033	0.007 ± 0.002	0.00012884
cg14437551	de et al. 2018	-0.033 ± 0.01	0.00049	-0.01 ± 0.003	0.000134063
cg04225088	de et al. 2018	0.027 ± 0.008	0.00033	0.01 ± 0.003	0.000140793
cg04066265	de et al. 2018	0.014 ± 0.004	0.00036	0.018 ± 0.005	0.000141784
cg27389255	de et al. 2018	0.016 ± 0.003	2.2e-06	0.01 ± 0.003	0.000142486
cg19429405	de et al. 2018	0.027 ± 0.007	0.0001	0.009 ± 0.002	0.000143083
cg04011995	de et al. 2018	0.023 ± 0.006	0.00039	0.008 ± 0.002	0.000145397
cg01632240	de et al. 2018	0.029 ± 0.006	3.1e-06	0.007 ± 0.002	0.000151115
cg19673549	de et al. 2018	0.035 ± 0.009	4.4e-05	0.01 ± 0.003	0.000153866
cg02575483	de et al. 2018	0.02 ± 0.005	0.00021	0.005 ± 0.001	0.000174098
cg24171555	de et al. 2018	0.019 ± 0.006	0.00046	0.007 ± 0.002	0.000174625
cg11254053	de et al. 2018	0.03 ± 0.008	0.00015	0.006 ± 0.002	0.000175773
cg01309569	de et al. 2018	0.022 ± 0.005	1.9e-05	0.008 ± 0.002	0.00018603
cg01811272	de et al. 2018	0.011 ± 0.003	8.7e-05	0.007 ± 0.002	0.000186861
cg00859441	de et al. 2018	0.028 ± 0.007	0.00012	0.009 ± 0.002	0.000188932
cg05261349	de et al. 2018	0.016 ± 0.005	0.00044	0.007 ± 0.002	0.000192322
cg11691844	de et al. 2018	0.024 ± 0.006	0.00013	0.007 ± 0.002	0.000193153
cg00501765	de et al. 2018	0.031 ± 0.008	3.8e-05	0.007 ± 0.002	0.000198859
cg13371705	de et al. 2018	0.023 ± 0.006	0.00015	0.011 ± 0.003	0.000201024
cg12809098	de et al. 2018	0.034 ± 0.009	0.00015	0.01 ± 0.003	0.000202054
cg24894783	de et al. 2018	0.022 ± 0.006	0.00022	0.01 ± 0.003	0.000213907
cg16265859	de et al. 2018	-0.021 ± 0.006	0.00039	-0.008 ± 0.002	0.000225798
cg09086087	de et al. 2018	0.019 ± 0.005	0.00032	0.004 ± 0.001	0.000231079
cg19426522	de et al. 2018	0.014 ± 0.004	0.00035	0.012 ± 0.003	0.000232085
cg23911433	de et al. 2018	0.031 ± 0.008	7.3e-05	0.012 ± 0.003	0.000246322
cg22014398	de et al. 2018	0.012 ± 0.003	0.00017	0.004 ± 0.001	0.000252846
cg25139649	de et al. 2018	0.025 ± 0.007	0.00038	0.008 ± 0.002	0.000259173
cg19628469	de et al. 2018	0.021 ± 0.006	0.00043	0.008 ± 0.002	0.000279058
cg01012879	de et al. 2018	0.029 ± 0.007	3.6e-05	0.009 ± 0.002	0.000287505
cg03072035	de et al. 2018	0.022 ± 0.006	0.00021	0.007 ± 0.002	0.000300918
cg23115933	de et al. 2018	0.019 ± 0.006	0.00059	0.004 ± 0.001	0.000302885
cg18011672	de et al. 2018	-0.022 ± 0.006	0.0001	-0.01 ± 0.003	0.000305593
cg10740660	de et al. 2018	0.013 ± 0.004	0.00042	0.005 ± 0.001	0.000315589
cg13460556	de et al. 2018	0.023 ± 0.006	0.00024	0.008 ± 0.002	0.000319278
cg07212327	de et al. 2018	0.034 ± 0.009	0.00014	0.012 ± 0.003	0.000326292
cg08036492	de et al. 2018	0.025 ± 0.007	0.00018	0.008 ± 0.002	0.000328284
cg08622198	de et al. 2018	0.021 ± 0.006	0.00039	0.006 ± 0.002	0.000329741
cg14028598	de et al. 2018	0.031 ± 0.008	0.00015	0.008 ± 0.002	0.000340123
cg14839134	de et al. 2018	0.024 ± 0.006	9.6e-05	0.014 ± 0.004	0.000342536
cg05583921	de et al. 2018	0.028 ± 0.007	5.3e-05	0.011 ± 0.003	0.000357042
cg01470340	de et al. 2018	0.021 ± 0.006	0.00013	0.007 ± 0.002	0.000364025
cg17129188	de et al. 2018	0.018 ± 0.005	0.00045	0.011 ± 0.003	0.000399456
cg08160072	de et al. 2018	0.025 ± 0.007	0.00017	0.008 ± 0.002	0.000399672
cg00145118	de et al. 2018	0.016 ± 0.004	0.00015	0.007 ± 0.002	0.000404276
cg07989851	de et al. 2018	0.015 ± 0.004	0.00056	0.004 ± 0.001	0.000405394
cg15448894	de et al. 2018	0.026 ± 0.007	0.00024	0.009 ± 0.003	0.000427131
cg10375409	de et al. 2018	-0.013 ± 0.004	0.00034	-0.006 ± 0.002	0.000451005
cg24686551	de et al. 2018	0.025 ± 0.006	5.3e-05	0.007 ± 0.002	0.000454601
cg21250433	de et al. 2018	0.018 ± 0.005	0.00059	0.007 ± 0.002	0.000460776
cg06889108	de et al. 2018	0.019 ± 0.005	0.00029	0.011 ± 0.003	0.000482964
cg03002688	de et al. 2018	0.021 ± 0.006	0.00037	0.008 ± 0.002	0.000500584
cg07023317	de et al. 2018	0.023 ± 0.006	0.00032	0.009 ± 0.003	0.000509874
cg11809958	de et al. 2018	0.025 ± 0.007	0.00057	0.009 ± 0.003	0.000535208
cg07516556	de et al. 2018	0.022 ± 0.006	6.1e-05	0.005 ± 0.002	0.000540739
cg21491609	de et al. 2018	0.016 ± 0.004	6.3e-06	0.009 ± 0.003	0.000567198
cg07893986	de et al. 2018	0.012 ± 0.003	5e-05	0.007 ± 0.002	0.000568492
cg26633373	de et al. 2018	0.027 ± 0.007	0.00023	0.006 ± 0.002	0.000570835
cg11803859	de et al. 2018	0.022 ± 0.006	0.00041	0.01 ± 0.003	0.000584441
cg26363039	de et al. 2018	0.017 ± 0.005	0.00045	0.006 ± 0.002	0.000595062
cg02579959	de et al. 2018	0.032 ± 0.007	1e-05	0.012 ± 0.003	0.000613126
cg18069568	de et al. 2018	0.028 ± 0.007	0.00017	0.009 ± 0.003	0.000615997
cg16558770	de et al. 2018	0.028 ± 0.007	0.00013	0.007 ± 0.002	0.000627017
cg23713742	de et al. 2018	0.022 ± 0.005	3e-05	0.006 ± 0.002	0.000629006
cg10487428	de et al. 2018	0.029 ± 0.007	4.1e-05	0.006 ± 0.002	0.000655936
cg15724534	de et al. 2018	0.031 ± 0.008	0.00014	0.008 ± 0.002	0.000701273
cg11683663	de et al. 2018	0.022 ± 0.005	3.5e-05	0.01 ± 0.003	0.000705701
cg24560920	de et al. 2018	0.021 ± 0.005	9.6e-05	0.014 ± 0.004	0.000710749
cg01441127	de et al. 2018	0.026 ± 0.007	0.00016	0.012 ± 0.004	0.000746551
cg01766396	de et al. 2018	0.03 ± 0.008	0.00011	0.009 ± 0.003	0.000758596
cg24001246	de et al. 2018	0.011 ± 0.003	0.00052	0.011 ± 0.003	0.000758678
cg01543603	de et al. 2018	0.013 ± 0.003	0.0002	0.004 ± 0.001	0.000791208
cg11043002	de et al. 2018	0.021 ± 0.006	0.00022	0.008 ± 0.002	0.000799648
cg16649560	de et al. 2018	0.018 ± 0.004	2.6e-05	0.004 ± 0.001	0.000822837
cg18278694	de et al. 2018	0.026 ± 0.007	7.2e-05	0.005 ± 0.001	0.000830884
cg20618695	de et al. 2018	0.018 ± 0.005	0.00019	0.007 ± 0.002	0.000832362
cg10725937	de et al. 2018	0.023 ± 0.007	0.00056	0.007 ± 0.002	0.000867532
cg16279861	de et al. 2018	0.027 ± 0.007	0.00025	0.007 ± 0.002	0.000882655
cg22354132	de et al. 2018	-0.012 ± 0.003	8.2e-05	-0.007 ± 0.002	0.000884123
cg26396370	de et al. 2018	0.03 ± 0.009	0.00052	0.008 ± 0.002	0.000884509
cg08106792	de et al. 2018	0.017 ± 0.004	3e-05	0.005 ± 0.001	0.000889
cg18619616	de et al. 2018	0.021 ± 0.006	0.00018	0.009 ± 0.003	0.000916191
cg07924575	de et al. 2018	0.015 ± 0.004	0.00028	0.006 ± 0.002	0.000927528
cg23815853	de et al. 2018	0.032 ± 0.008	2.9e-05	0.006 ± 0.002	0.000928042
cg21492378	de et al. 2018	0.035 ± 0.009	3.5e-05	0.008 ± 0.002	0.000930611
cg15699693	de et al. 2018	0.026 ± 0.007	0.00028	0.012 ± 0.004	0.000959996
cg25305879	de et al. 2018	0.027 ± 0.007	0.00018	0.009 ± 0.003	0.000971761
cg10557578	de et al. 2018	0.02 ± 0.006	0.00031	0.005 ± 0.001	0.000974597
cg19114543	de et al. 2018	0.026 ± 0.007	0.00021	0.007 ± 0.002	0.000975091
cg13633625	de et al. 2018	0.031 ± 0.009	0.00028	0.007 ± 0.002	0.000976822
cg01440934	de et al. 2018	0.026 ± 0.007	0.00012	0.008 ± 0.002	0.000983446
cg08013810	de et al. 2018	0.009 ± 0.002	3.7e-05	0.005 ± 0.002	0.0010113
cg20954870	de et al. 2018	0.028 ± 0.007	6.9e-05	0.007 ± 0.002	0.00102787
cg04079215	de et al. 2018	0.022 ± 0.005	3.8e-05	0.006 ± 0.002	0.00104734
cg08399444	de et al. 2018	0.028 ± 0.007	0.00014	0.007 ± 0.002	0.0010567
cg14378231	de et al. 2018	0.024 ± 0.007	0.00047	0.009 ± 0.003	0.00106
cg05057534	de et al. 2018	0.028 ± 0.008	0.0002	0.006 ± 0.002	0.00106139
cg01810926	de et al. 2018	0.015 ± 0.004	5e-05	0.006 ± 0.002	0.00108574
cg01796438	de et al. 2018	0.027 ± 0.006	2.8e-05	0.004 ± 0.001	0.00115004
cg25731553	de et al. 2018	0.024 ± 0.006	5.2e-05	0.008 ± 0.003	0.00117696
cg13277939	de et al. 2018	0.026 ± 0.007	0.00025	0.007 ± 0.002	0.00118403
cg03726817	de et al. 2018	0.024 ± 0.005	3.8e-06	0.006 ± 0.002	0.00119076
cg14834285	de et al. 2018	0.024 ± 0.007	0.0005	0.006 ± 0.002	0.00119966
cg22228439	de et al. 2018	0.022 ± 0.006	0.00039	0.004 ± 0.001	0.0012002
cg13782615	de et al. 2018	0.011 ± 0.003	1.7e-05	0.003 ± 0.001	0.00121208
cg10220544	de et al. 2018	0.026 ± 0.007	0.00028	0.006 ± 0.002	0.00121498
cg19871394	de et al. 2018	0.026 ± 0.008	0.00049	0.009 ± 0.003	0.00121509
cg22526531	de et al. 2018	0.03 ± 0.008	8.9e-05	0.007 ± 0.002	0.00124169
cg16651347	de et al. 2018	0.022 ± 0.006	9e-05	0.005 ± 0.002	0.00125164
cg17118262	de et al. 2018	0.02 ± 0.005	5.1e-05	0.006 ± 0.002	0.00128685
cg24737761	de et al. 2018	0.031 ± 0.008	0.00015	0.008 ± 0.003	0.0013032
cg09948350	de et al. 2018	0.034 ± 0.009	0.00025	0.008 ± 0.002	0.00130847
cg14527029	de et al. 2018	0.015 ± 0.004	0.00017	0.011 ± 0.003	0.00131447
cg04903759	de et al. 2018	0.026 ± 0.007	0.00011	0.007 ± 0.002	0.0013154
cg23302989	de et al. 2018	0.03 ± 0.008	0.00022	0.009 ± 0.003	0.00135689
cg04468281	de et al. 2018	0.012 ± 0.003	0.00015	0.006 ± 0.002	0.0013747
cg11952493	de et al. 2018	0.019 ± 0.005	0.00057	0.008 ± 0.002	0.00138248
cg14523804	de et al. 2018	0.028 ± 0.007	0.00017	0.009 ± 0.003	0.0013868
cg17331920	de et al. 2018	0.035 ± 0.009	0.00015	0.014 ± 0.004	0.00139205
cg12940181	de et al. 2018	0.03 ± 0.007	2.5e-05	0.006 ± 0.002	0.00140733
cg11900393	de et al. 2018	0.025 ± 0.006	3.7e-05	0.008 ± 0.003	0.00141808
cg10371414	de et al. 2018	0.024 ± 0.007	0.00027	0.008 ± 0.003	0.0014511
cg05886087	de et al. 2018	0.025 ± 0.006	6.7e-05	0.006 ± 0.002	0.00147008
cg25790531	de et al. 2018	0.031 ± 0.007	1.8e-05	0.01 ± 0.003	0.00147594
cg13912964	de et al. 2018	0.026 ± 0.007	5.6e-05	0.008 ± 0.002	0.00148086
cg25539505	de et al. 2018	0.029 ± 0.008	0.00011	0.008 ± 0.003	0.00148231
cg02291020	de et al. 2018	0.015 ± 0.004	1.4e-05	0.004 ± 0.001	0.00149315
cg18603577	de et al. 2018	0.007 ± 0.002	0.00018	0.006 ± 0.002	0.00150002
cg06645778	de et al. 2018	0.03 ± 0.008	0.00014	0.007 ± 0.002	0.00151346
cg20003494	de et al. 2018	0.006 ± 0.002	0.00031	0.003 ± 0.001	0.001564
cg06867755	de et al. 2018	0.032 ± 0.007	7.4e-06	0.008 ± 0.003	0.00156834
cg03340036	de et al. 2018	0.033 ± 0.009	0.00016	0.009 ± 0.003	0.00160049
cg02999224	de et al. 2018	0.03 ± 0.008	6.7e-05	0.007 ± 0.002	0.00162627
cg21882356	de et al. 2018	0.023 ± 0.006	0.00022	0.005 ± 0.002	0.00163369
cg05642923	de et al. 2018	0.022 ± 0.006	0.00054	0.007 ± 0.002	0.00170445
cg08537847	de et al. 2018	0.015 ± 0.004	9.1e-05	0.004 ± 0.001	0.00172118
cg06934971	de et al. 2018	0.009 ± 0.003	0.00047	0.005 ± 0.002	0.00173332
cg17445097	de et al. 2018	-0.012 ± 0.003	0.00027	-0.008 ± 0.003	0.0017602
cg05708073	de et al. 2018	0.025 ± 0.006	8e-06	0.006 ± 0.002	0.00176362
cg16603916	de et al. 2018	0.024 ± 0.007	0.00017	0.006 ± 0.002	0.0017786
cg27574980	de et al. 2018	0.008 ± 0.002	0.00034	0.003 ± 0.001	0.00178142
cg08850169	de et al. 2018	0.02 ± 0.005	0.00016	0.006 ± 0.002	0.0018066
cg01232717	de et al. 2018	0.033 ± 0.009	0.00011	0.01 ± 0.003	0.00184585
cg22094071	de et al. 2018	0.023 ± 0.006	9.6e-05	0.008 ± 0.003	0.00185227
cg04344000	de et al. 2018	-0.019 ± 0.005	0.00026	-0.006 ± 0.002	0.0018663
cg22512531	de et al. 2018	-0.016 ± 0.005	0.00038	-0.008 ± 0.003	0.00186965
cg20931972	de et al. 2018	0.023 ± 0.006	0.0001	0.009 ± 0.003	0.00192363
cg26118358	de et al. 2018	0.024 ± 0.007	0.00036	0.005 ± 0.002	0.00193303
cg16096172	de et al. 2018	0.029 ± 0.008	0.00012	0.007 ± 0.002	0.00193949
cg17084653	de et al. 2018	0.024 ± 0.006	1.2e-05	0.007 ± 0.002	0.00194156
cg04837616	de et al. 2018	0.019 ± 0.005	0.00021	0.005 ± 0.002	0.00197076
cg16270399	de et al. 2018	0.025 ± 0.006	8.9e-05	0.006 ± 0.002	0.00198059
cg17980404	de et al. 2018	0.023 ± 0.007	0.00031	0.005 ± 0.002	0.00198649
cg12644285	de et al. 2018	0.025 ± 0.006	2.3e-05	0.01 ± 0.003	0.00199877
cg24341911	de et al. 2018	0.018 ± 0.005	0.0005	0.006 ± 0.002	0.00205073
cg26362368	de et al. 2018	0.018 ± 0.005	7.7e-05	0.006 ± 0.002	0.00207667
cg03408904	de et al. 2018	0.02 ± 0.006	0.00051	0.009 ± 0.003	0.00209245
cg07600998	de et al. 2018	0.022 ± 0.005	5.5e-05	0.006 ± 0.002	0.00211121
cg01554529	de et al. 2018	0.025 ± 0.007	0.00038	0.006 ± 0.002	0.0021351
cg03857198	de et al. 2018	0.029 ± 0.007	2.2e-05	0.006 ± 0.002	0.00221417
cg07139162	de et al. 2018	0.025 ± 0.007	0.00031	0.007 ± 0.002	0.00222642
cg08939373	de et al. 2018	0.026 ± 0.007	0.00023	0.008 ± 0.003	0.00222732
cg08760493	de et al. 2018	0.025 ± 0.006	2e-05	0.005 ± 0.002	0.0022583
cg21283680	de et al. 2018	0.024 ± 0.007	0.00051	0.008 ± 0.003	0.00228968
cg01574390	de et al. 2018	0.022 ± 0.006	0.0004	0.005 ± 0.001	0.0023047
cg27428551	de et al. 2018	0.033 ± 0.008	2.2e-05	0.01 ± 0.003	0.00232216
cg22652378	de et al. 2018	0.024 ± 0.007	0.00052	0.005 ± 0.002	0.00233186
cg05257528	de et al. 2018	0.025 ± 0.006	4.4e-06	0.008 ± 0.003	0.00234758
cg09467433	de et al. 2018	0.036 ± 0.008	8.6e-06	0.009 ± 0.003	0.00234988
cg13047308	de et al. 2018	0.032 ± 0.007	1.1e-05	0.007 ± 0.002	0.00235069
cg15991175	de et al. 2018	-0.011 ± 0.003	0.00032	-0.006 ± 0.002	0.00237366
cg25574175	de et al. 2018	0.019 ± 0.005	6.8e-05	0.008 ± 0.003	0.00237463
cg08730245	de et al. 2018	0.03 ± 0.007	3e-05	0.008 ± 0.003	0.00239205
cg04136321	de et al. 2018	0.017 ± 0.005	0.00013	0.007 ± 0.002	0.00242597
cg16640599	de et al. 2018	0.025 ± 0.007	0.00021	0.006 ± 0.002	0.00245761
cg19510565	de et al. 2018	-0.02 ± 0.006	0.00042	-0.005 ± 0.002	0.00251775
cg24595580	de et al. 2018	0.023 ± 0.006	0.0003	0.007 ± 0.002	0.00251995
cg13368786	de et al. 2018	0.013 ± 0.003	2.3e-05	0.003 ± 0.001	0.00252407
cg00038446	de et al. 2018	-0.01 ± 0.003	0.00012	-0.006 ± 0.002	0.00253304
cg20780105	de et al. 2018	0.028 ± 0.008	0.00029	0.009 ± 0.003	0.00255106
cg10095247	de et al. 2018	0.016 ± 0.005	0.00049	0.01 ± 0.003	0.00257008
cg05000446	de et al. 2018	0.035 ± 0.008	2.1e-05	0.007 ± 0.002	0.002578
cg00705730	de et al. 2018	0.043 ± 0.009	2.3e-06	0.008 ± 0.003	0.00257835
cg16606773	de et al. 2018	0.022 ± 0.006	4.7e-05	0.004 ± 0.001	0.00259873
cg04430911	de et al. 2018	0.027 ± 0.007	0.00015	0.005 ± 0.002	0.00259939
cg16179674	de et al. 2018	0.019 ± 0.005	9.1e-05	0.007 ± 0.002	0.00260395
cg14707231	de et al. 2018	0.025 ± 0.006	2.7e-05	0.006 ± 0.002	0.00266637
cg25746394	de et al. 2018	0.021 ± 0.005	6.4e-05	0.005 ± 0.002	0.00270425
cg24165638	de et al. 2018	0.029 ± 0.007	3.1e-05	0.008 ± 0.003	0.00271297
cg11723077	de et al. 2018	0.021 ± 0.005	5.7e-05	0.006 ± 0.002	0.00273171
cg04554122	de et al. 2018	0.029 ± 0.006	5.5e-06	0.008 ± 0.003	0.0027803
cg00488091	de et al. 2018	0.021 ± 0.006	0.00016	0.005 ± 0.002	0.0027902
cg21814550	de et al. 2018	0.027 ± 0.008	0.00038	0.009 ± 0.003	0.00279059
cg16283183	de et al. 2018	0.026 ± 0.007	0.00028	0.006 ± 0.002	0.00279378
cg04590170	de et al. 2018	0.031 ± 0.007	5.4e-06	0.009 ± 0.003	0.00280184
cg04674832	de et al. 2018	0.017 ± 0.004	8.1e-05	0.005 ± 0.002	0.00280612
cg21792134	de et al. 2018	0.031 ± 0.008	0.00021	0.007 ± 0.002	0.00280801
cg01232748	de et al. 2018	0.028 ± 0.006	1.3e-05	0.007 ± 0.002	0.00281699
cg03308839	de et al. 2018	0.033 ± 0.008	4.8e-05	0.006 ± 0.002	0.00285929
cg26714425	de et al. 2018	0.019 ± 0.004	5e-06	0.005 ± 0.002	0.00286417
cg03783907	de et al. 2018	-0.016 ± 0.004	0.00033	-0.005 ± 0.002	0.00290881
cg02969426	de et al. 2018	0.024 ± 0.006	7.8e-05	0.008 ± 0.003	0.00292907
cg06486190	de et al. 2018	0.027 ± 0.008	0.00031	0.008 ± 0.003	0.00293888
cg22707438	de et al. 2018	0.013 ± 0.003	6e-06	0.004 ± 0.001	0.00296845
cg21515785	de et al. 2018	0.025 ± 0.006	2.1e-05	0.006 ± 0.002	0.00300569
cg17341174	de et al. 2018	0.025 ± 0.006	1.8e-05	0.007 ± 0.002	0.00304211
cg06094707	de et al. 2018	-0.02 ± 0.005	6.3e-05	-0.006 ± 0.002	0.00305274
cg17753124	de et al. 2018	0.017 ± 0.005	0.00057	0.006 ± 0.002	0.00308145
cg04266202	de et al. 2018	0.027 ± 0.007	0.00025	0.007 ± 0.002	0.00309439
cg24365215	de et al. 2018	0.019 ± 0.005	0.00021	0.006 ± 0.002	0.00311543
cg00439981	de et al. 2018	0.029 ± 0.008	0.00041	0.01 ± 0.003	0.00312954
cg00974864	de et al. 2018	0.024 ± 0.006	0.00015	0.005 ± 0.002	0.00313178
cg13980609	de et al. 2018	0.025 ± 0.007	0.0001	0.009 ± 0.003	0.00313487
cg23350385	de et al. 2018	0.025 ± 0.006	5.5e-05	0.007 ± 0.002	0.00313876
cg14543285	de et al. 2018	0.031 ± 0.008	0.0001	0.006 ± 0.002	0.00317578
cg21239001	de et al. 2018	0.026 ± 0.008	0.00052	0.013 ± 0.005	0.00317749
cg12736206	de et al. 2018	0.012 ± 0.003	4.1e-05	0.005 ± 0.002	0.00322026
cg13995774	de et al. 2018	0.032 ± 0.008	0.0001	0.005 ± 0.002	0.00329075
cg23599224	de et al. 2018	0.035 ± 0.008	2.5e-05	0.009 ± 0.003	0.00333828
cg14394837	de et al. 2018	-0.013 ± 0.004	0.00055	-0.006 ± 0.002	0.00334007
cg12872357	de et al. 2018	0.017 ± 0.005	0.00056	0.01 ± 0.003	0.00334641
cg05874176	de et al. 2018	0.012 ± 0.003	0.00035	0.005 ± 0.002	0.00350315
cg02265721	de et al. 2018	0.025 ± 0.006	7.2e-05	0.012 ± 0.004	0.00350454
cg12599598	de et al. 2018	0.023 ± 0.006	0.00043	0.008 ± 0.003	0.00351598
cg14328641	de et al. 2018	0.022 ± 0.006	0.00035	0.006 ± 0.002	0.00352276
cg26982104	de et al. 2018	0.016 ± 0.005	0.00046	0.006 ± 0.002	0.00354244
cg18886109	de et al. 2018	0.018 ± 0.005	0.00046	0.006 ± 0.002	0.00354418
cg08119452	de et al. 2018	0.026 ± 0.007	0.00014	0.007 ± 0.003	0.00356333
cg22595920	de et al. 2018	0.026 ± 0.007	6.8e-05	0.005 ± 0.002	0.0035736
cg26750893	de et al. 2018	0.023 ± 0.006	4.6e-05	0.007 ± 0.002	0.00357564
cg01923724	de et al. 2018	0.026 ± 0.006	3.4e-05	0.006 ± 0.002	0.00359002
cg27305501	de et al. 2018	0.014 ± 0.003	9.9e-06	0.006 ± 0.002	0.00362674
cg08688659	de et al. 2018	0.027 ± 0.008	0.00034	0.007 ± 0.002	0.00368897
cg14919455	de et al. 2018	0.027 ± 0.007	7.7e-05	0.006 ± 0.002	0.00370645
cg25752272	de et al. 2018	0.013 ± 0.004	0.0002	0.005 ± 0.002	0.0037165
cg05644602	de et al. 2018	0.022 ± 0.006	0.0002	0.006 ± 0.002	0.00373329
cg01894508	de et al. 2018	0.022 ± 0.006	0.00027	0.01 ± 0.003	0.00373593
cg02224021	de et al. 2018	0.023 ± 0.006	8.6e-05	0.008 ± 0.003	0.00374461
cg09009788	de et al. 2018	0.02 ± 0.004	3.6e-06	0.007 ± 0.002	0.00374812
cg10787197	de et al. 2018	0.023 ± 0.006	0.00018	0.006 ± 0.002	0.00377516
cg14594044	de et al. 2018	0.023 ± 0.006	2e-05	0.007 ± 0.003	0.00377865
cg22381196	de et al. 2018	0.032 ± 0.008	7e-05	0.006 ± 0.002	0.00378027
cg14801864	de et al. 2018	0.024 ± 0.005	5.4e-06	0.006 ± 0.002	0.00378721
cg07143462	de et al. 2018	0.028 ± 0.006	1.5e-05	0.007 ± 0.002	0.00379327
cg08161480	de et al. 2018	0.023 ± 0.007	0.00046	0.005 ± 0.002	0.00381606
cg13641778	de et al. 2018	0.013 ± 0.003	5.7e-05	0.006 ± 0.002	0.00382758
cg26776551	de et al. 2018	0.023 ± 0.007	0.0004	0.004 ± 0.001	0.00383276
cg22961402	de et al. 2018	0.02 ± 0.005	5.9e-05	0.012 ± 0.004	0.00389323
cg05991009	de et al. 2018	0.026 ± 0.007	0.00031	0.006 ± 0.002	0.00391843
cg20670923	de et al. 2018	0.017 ± 0.004	9.6e-05	0.004 ± 0.001	0.00393142
cg06317209	de et al. 2018	0.03 ± 0.008	8e-05	0.006 ± 0.002	0.0039403
cg02207219	de et al. 2018	-0.015 ± 0.004	0.00037	-0.01 ± 0.004	0.00395538
cg06117093	de et al. 2018	0.018 ± 0.004	5.4e-05	0.006 ± 0.002	0.00398527
cg01135648	de et al. 2018	0.026 ± 0.006	3.7e-05	0.007 ± 0.002	0.00400681
cg08081323	de et al. 2018	0.016 ± 0.004	0.00021	0.007 ± 0.002	0.00403206
cg26581503	de et al. 2018	0.017 ± 0.005	0.00021	0.006 ± 0.002	0.00406567
cg21473786	de et al. 2018	0.025 ± 0.006	1.7e-05	0.006 ± 0.002	0.00411426
cg03594078	de et al. 2018	0.032 ± 0.008	7.2e-05	0.008 ± 0.003	0.00413614
cg06706156	de et al. 2018	0.026 ± 0.007	0.00015	0.007 ± 0.002	0.00413856
cg02243157	de et al. 2018	0.029 ± 0.008	0.00039	0.008 ± 0.003	0.00416532
cg26880200	de et al. 2018	0.02 ± 0.005	1.4e-05	0.006 ± 0.002	0.00416865
cg19935471	de et al. 2018	0.037 ± 0.008	2.4e-06	0.009 ± 0.003	0.00417076
cg18503912	de et al. 2018	0.028 ± 0.008	0.00023	0.006 ± 0.002	0.00419609
cg22438810	de et al. 2018	0.025 ± 0.007	0.00021	0.006 ± 0.002	0.00421006
cg18271914	de et al. 2018	0.02 ± 0.006	0.00029	0.008 ± 0.003	0.00423312
cg13726789	de et al. 2018	0.014 ± 0.004	0.00016	0.006 ± 0.002	0.00423465
cg11168614	de et al. 2018	0.027 ± 0.007	0.00019	0.006 ± 0.002	0.00426133
cg21356631	de et al. 2018	0.024 ± 0.007	0.00023	0.007 ± 0.003	0.00427356
cg25600606	de et al. 2018	0.031 ± 0.008	0.00014	0.006 ± 0.002	0.00429391
cg05296619	de et al. 2018	0.023 ± 0.006	0.00022	0.004 ± 0.002	0.00429492
cg11606261	de et al. 2018	0.031 ± 0.008	6.7e-05	0.006 ± 0.002	0.00434499
cg01944288	de et al. 2018	0.022 ± 0.006	0.00045	0.004 ± 0.002	0.00436998
cg15251256	de et al. 2018	0.031 ± 0.007	3e-05	0.009 ± 0.003	0.00438456
cg22745369	de et al. 2018	0.018 ± 0.005	5.4e-05	0.006 ± 0.002	0.00441584
cg01692842	de et al. 2018	0.034 ± 0.007	5.7e-06	0.007 ± 0.002	0.00444836
cg07332601	de et al. 2018	0.026 ± 0.007	0.00024	0.012 ± 0.004	0.00448619
cg02487452	de et al. 2018	0.015 ± 0.004	0.00042	0.007 ± 0.002	0.00449433
cg02185182	de et al. 2018	0.019 ± 0.005	0.0004	0.007 ± 0.003	0.00453733
cg00799984	de et al. 2018	0.025 ± 0.006	1.8e-05	0.005 ± 0.002	0.00464472
cg25738116	de et al. 2018	0.019 ± 0.005	0.00027	0.008 ± 0.003	0.00464639
cg03919488	de et al. 2018	0.022 ± 0.006	4.9e-05	0.007 ± 0.002	0.0046526
cg17940858	de et al. 2018	0.011 ± 0.003	0.00022	0.005 ± 0.002	0.00475127
cg15739581	de et al. 2018	0.027 ± 0.007	8.5e-05	0.006 ± 0.002	0.00475145
cg24681307	de et al. 2018	0.023 ± 0.007	0.00031	0.005 ± 0.002	0.00475377
cg05382012	de et al. 2018	0.027 ± 0.007	4.5e-05	0.006 ± 0.002	0.00476625
cg01580228	de et al. 2018	0.024 ± 0.007	0.00043	0.006 ± 0.002	0.00477056
cg24804768	de et al. 2018	0.021 ± 0.005	3.8e-05	0.005 ± 0.002	0.00478954
cg14506192	de et al. 2018	-0.025 ± 0.006	5.5e-06	-0.005 ± 0.002	0.00481628
cg08091050	de et al. 2018	0.029 ± 0.007	4e-05	0.008 ± 0.003	0.00484501
cg21333217	de et al. 2018	-0.016 ± 0.004	1.5e-05	-0.005 ± 0.002	0.00494987
cg23357708	de et al. 2018	0.014 ± 0.004	7.5e-05	0.005 ± 0.002	0.00495587
cg07428959	de et al. 2018	0.019 ± 0.005	0.00037	0.006 ± 0.002	0.00499369
cg08409642	de et al. 2018	0.013 ± 0.004	0.00034	0.005 ± 0.002	0.00501505
cg01229567	de et al. 2018	0.015 ± 0.004	4.1e-05	0.006 ± 0.002	0.00504852
cg15356966	de et al. 2018	0.02 ± 0.006	0.00046	0.007 ± 0.003	0.00507283
cg19174634	de et al. 2018	0.016 ± 0.004	0.00019	0.006 ± 0.002	0.00507839
cg06707899	de et al. 2018	0.022 ± 0.006	0.00048	0.009 ± 0.003	0.00508845
cg20977312	de et al. 2018	0.028 ± 0.007	0.00013	0.009 ± 0.003	0.00514531
cg02332073	de et al. 2018	0.024 ± 0.006	0.00016	0.005 ± 0.002	0.00514656
cg07814567	de et al. 2018	0.027 ± 0.007	8.7e-05	0.006 ± 0.002	0.00514955
cg15086439	de et al. 2018	0.035 ± 0.008	6.5e-06	0.007 ± 0.003	0.00518245
cg05902522	de et al. 2018	0.022 ± 0.006	6.6e-05	0.006 ± 0.002	0.00519115
cg11636504	de et al. 2018	0.019 ± 0.005	9.3e-05	0.005 ± 0.002	0.00522313
cg12461099	de et al. 2018	0.017 ± 0.005	0.00016	0.006 ± 0.002	0.00522548
cg12866960	de et al. 2018	0.029 ± 0.008	0.00039	0.007 ± 0.003	0.0052504
cg27576259	de et al. 2018	0.016 ± 0.004	8.8e-05	0.006 ± 0.002	0.00525185
cg26706520	de et al. 2018	-0.016 ± 0.005	0.00043	-0.011 ± 0.004	0.00530503
cg20934416	de et al. 2018	0.03 ± 0.008	8.6e-05	0.012 ± 0.004	0.00533792
cg13622546	de et al. 2018	0.031 ± 0.007	6.1e-06	0.009 ± 0.003	0.00541092
cg09308580	de et al. 2018	0.018 ± 0.005	0.00014	0.004 ± 0.002	0.00541127
cg11626175	de et al. 2018	0.016 ± 0.004	2.3e-05	0.006 ± 0.002	0.00542279
cg02128308	de et al. 2018	0.01 ± 0.002	3.4e-05	0.004 ± 0.002	0.00542723
cg23202949	de et al. 2018	0.013 ± 0.004	0.00036	0.007 ± 0.003	0.0054937
cg15167202	de et al. 2018	0.026 ± 0.007	8.8e-05	0.006 ± 0.002	0.00551365
cg04257752	de et al. 2018	-0.016 ± 0.005	0.0004	-0.009 ± 0.003	0.00551767
cg07102397	de et al. 2018	0.033 ± 0.009	0.00018	0.006 ± 0.002	0.00553044
cg23210971	de et al. 2018	0.028 ± 0.008	0.00036	0.009 ± 0.003	0.00555209
cg25790365	de et al. 2018	0.017 ± 0.004	4.5e-05	0.006 ± 0.002	0.00558307
cg26761618	de et al. 2018	0.021 ± 0.005	4.1e-06	0.004 ± 0.001	0.00563068
cg22250546	de et al. 2018	0.017 ± 0.004	6.1e-05	0.004 ± 0.001	0.00566204
cg14377681	de et al. 2018	0.025 ± 0.007	0.00038	0.005 ± 0.002	0.00566279
cg22799499	de et al. 2018	0.021 ± 0.006	0.00035	0.004 ± 0.001	0.00568574
cg16535080	de et al. 2018	-0.02 ± 0.006	0.00058	-0.007 ± 0.002	0.00570877
cg04252203	de et al. 2018	0.024 ± 0.007	0.00057	0.006 ± 0.002	0.00572309
cg14985891	de et al. 2018	0.027 ± 0.008	0.00037	0.006 ± 0.002	0.00580443
cg09553839	de et al. 2018	0.027 ± 0.007	0.00017	0.005 ± 0.002	0.00582547
cg03762242	de et al. 2018	0.021 ± 0.005	4.4e-05	0.005 ± 0.002	0.00586926
cg21762728	de et al. 2018	0.034 ± 0.008	9.7e-06	0.01 ± 0.004	0.00599574
cg19980260	de et al. 2018	0.024 ± 0.006	0.00017	0.005 ± 0.002	0.00600673
cg04425551	de et al. 2018	0.026 ± 0.007	0.00051	0.006 ± 0.002	0.00601699
cg10264529	de et al. 2018	0.022 ± 0.006	0.00044	0.006 ± 0.002	0.00604142
cg19145858	de et al. 2018	0.015 ± 0.004	7.2e-05	0.004 ± 0.002	0.0060894
cg22431093	de et al. 2018	0.025 ± 0.006	8.9e-05	0.008 ± 0.003	0.00616172
cg22626169	de et al. 2018	0.027 ± 0.007	0.00013	0.005 ± 0.002	0.00616471
cg04718050	de et al. 2018	-0.015 ± 0.004	4.6e-05	-0.004 ± 0.001	0.00621766
cg06172871	de et al. 2018	0.023 ± 0.006	9.9e-05	0.006 ± 0.002	0.006244
cg03406844	de et al. 2018	0.034 ± 0.008	9.2e-06	0.008 ± 0.003	0.00629678
cg10796068	de et al. 2018	-0.011 ± 0.003	0.00038	-0.005 ± 0.002	0.00630095
cg15958424	de et al. 2018	0.02 ± 0.006	0.00055	0.006 ± 0.002	0.00630529
cg07986469	de et al. 2018	0.022 ± 0.006	8.2e-05	0.005 ± 0.002	0.00632209
cg02111865	de et al. 2018	0.026 ± 0.008	0.00056	0.007 ± 0.002	0.00632534
cg23338668	de et al. 2018	0.031 ± 0.008	0.00013	0.009 ± 0.003	0.00632908
cg14615559	de et al. 2018	0.031 ± 0.009	0.0005	0.006 ± 0.002	0.00635486
cg12948771	de et al. 2018	0.01 ± 0.003	0.0004	0.007 ± 0.002	0.00637687
cg14609407	de et al. 2018	0.021 ± 0.006	0.00035	0.007 ± 0.002	0.00638384
cg07906046	de et al. 2018	-0.024 ± 0.006	0.00013	-0.007 ± 0.003	0.00638546
cg16847428	de et al. 2018	0.03 ± 0.007	2.7e-05	0.011 ± 0.004	0.00639155
cg24427660	de et al. 2018	0.024 ± 0.007	0.00046	0.005 ± 0.002	0.00642633
cg25310700	de et al. 2018	0.013 ± 0.004	0.0004	0.004 ± 0.001	0.00647866
cg13668823	de et al. 2018	0.016 ± 0.004	0.00018	0.007 ± 0.002	0.00651767
cg21775668	de et al. 2018	-0.012 ± 0.003	0.00042	-0.005 ± 0.002	0.00653788
cg21217270	de et al. 2018	-0.015 ± 0.004	0.00057	-0.006 ± 0.002	0.00656962
cg00748432	de et al. 2018	0.02 ± 0.005	6.8e-05	0.005 ± 0.002	0.00658045
cg04051365	de et al. 2018	0.024 ± 0.007	0.00026	0.006 ± 0.002	0.00661172
cg08136042	de et al. 2018	0.008 ± 0.002	0.0001	0.004 ± 0.002	0.00661483
cg02862885	de et al. 2018	0.023 ± 0.007	0.00049	0.006 ± 0.002	0.006644
cg15607142	de et al. 2018	0.027 ± 0.007	0.00012	0.006 ± 0.002	0.00666572
cg21575923	de et al. 2018	-0.011 ± 0.003	4.1e-05	-0.007 ± 0.003	0.00673183
cg09302474	de et al. 2018	0.023 ± 0.006	5.3e-05	0.007 ± 0.003	0.00673608
cg20623350	de et al. 2018	0.02 ± 0.005	0.00015	0.005 ± 0.002	0.00679359
cg16102040	de et al. 2018	0.028 ± 0.007	6.6e-05	0.009 ± 0.003	0.00682213
cg24882332	de et al. 2018	0.02 ± 0.005	4.4e-05	0.006 ± 0.002	0.00685088
cg19037107	de et al. 2018	0.031 ± 0.007	3.1e-05	0.01 ± 0.004	0.00686136
cg27627524	de et al. 2018	0.025 ± 0.007	0.00032	0.007 ± 0.002	0.00689605
cg25079915	de et al. 2018	0.024 ± 0.005	1.1e-05	0.005 ± 0.002	0.00697661
cg24011341	de et al. 2018	-0.018 ± 0.005	8.2e-05	-0.005 ± 0.002	0.0069928
cg17571559	de et al. 2018	0.023 ± 0.006	0.00013	0.007 ± 0.003	0.0070011
cg15173780	de et al. 2018	-0.019 ± 0.005	0.00021	-0.005 ± 0.002	0.00700993
cg02977524	de et al. 2018	0.018 ± 0.004	1.4e-05	0.005 ± 0.002	0.00702178
cg13060454	de et al. 2018	0.008 ± 0.002	0.00043	0.005 ± 0.002	0.0070696
cg15134583	de et al. 2018	0.024 ± 0.006	0.00016	0.004 ± 0.001	0.00711914
cg09163720	de et al. 2018	0.034 ± 0.008	1.8e-05	0.008 ± 0.003	0.00717919
cg24786875	de et al. 2018	0.022 ± 0.006	0.00051	0.007 ± 0.002	0.00718528
cg02107842	de et al. 2018	0.022 ± 0.006	0.00018	0.012 ± 0.004	0.00719947
cg17462329	de et al. 2018	0.012 ± 0.003	7.3e-06	0.005 ± 0.002	0.00721309
cg02839351	de et al. 2018	0.014 ± 0.004	0.00044	0.005 ± 0.002	0.00724276
cg01040749	de et al. 2018	0.032 ± 0.009	0.00022	0.01 ± 0.004	0.0072715
cg08276755	de et al. 2018	0.02 ± 0.005	3.3e-05	0.007 ± 0.002	0.00728234
cg26678144	de et al. 2018	-0.016 ± 0.003	1.7e-06	-0.005 ± 0.002	0.00735775
cg19710326	de et al. 2018	0.015 ± 0.004	0.00027	0.004 ± 0.002	0.00738813
cg04843813	de et al. 2018	0.026 ± 0.006	4.2e-05	0.004 ± 0.002	0.00740608
cg12884495	de et al. 2018	0.014 ± 0.004	0.00044	0.007 ± 0.003	0.0074124
cg13441156	de et al. 2018	0.031 ± 0.008	6.4e-05	0.009 ± 0.003	0.0074246
cg08180028	de et al. 2018	0.02 ± 0.006	0.00059	0.005 ± 0.002	0.00751484
cg20611272	de et al. 2018	-0.022 ± 0.006	0.00022	-0.006 ± 0.002	0.00753325
cg21427902	de et al. 2018	-0.01 ± 0.003	0.00042	-0.006 ± 0.002	0.0075741
cg06812844	de et al. 2018	0.025 ± 0.007	0.0004	0.004 ± 0.001	0.0075807
cg09502619	de et al. 2018	0.024 ± 0.006	1.6e-05	0.006 ± 0.002	0.00763006
cg06196379	de et al. 2018	0.018 ± 0.005	0.00057	0.005 ± 0.002	0.00763261
cg09129050	de et al. 2018	0.027 ± 0.008	0.00048	0.009 ± 0.003	0.00774176
cg01307483	de et al. 2018	0.021 ± 0.005	5.7e-05	0.008 ± 0.003	0.00774414
cg25936902	de et al. 2018	0.022 ± 0.006	0.00026	0.005 ± 0.002	0.00778109
cg12958046	de et al. 2018	0.023 ± 0.006	0.00021	0.008 ± 0.003	0.00779778
cg01016847	de et al. 2018	0.009 ± 0.002	1.7e-05	0.005 ± 0.002	0.00786958
cg08400494	de et al. 2018	0.021 ± 0.006	0.00056	0.005 ± 0.002	0.00789158
cg14535274	de et al. 2018	-0.017 ± 0.004	3.3e-05	-0.005 ± 0.002	0.00790808
cg20661985	de et al. 2018	0.029 ± 0.007	9e-05	0.005 ± 0.002	0.0079363
cg09071093	de et al. 2018	0.015 ± 0.004	0.00015	0.006 ± 0.002	0.00795594
cg19081101	de et al. 2018	0.03 ± 0.008	0.00016	0.008 ± 0.003	0.0079738
cg10317164	de et al. 2018	0.023 ± 0.006	0.00016	0.006 ± 0.002	0.00800269
cg08458487	de et al. 2018	0.024 ± 0.006	0.00012	0.005 ± 0.002	0.00801524
cg26420013	de et al. 2018	0.013 ± 0.004	0.00016	0.006 ± 0.002	0.00806018
cg11612905	de et al. 2018	0.019 ± 0.006	0.00046	0.006 ± 0.002	0.00810256
cg17344091	de et al. 2018	0.029 ± 0.008	0.00019	0.005 ± 0.002	0.00811347
cg27035480	de et al. 2018	0.013 ± 0.004	0.00044	0.005 ± 0.002	0.00812625
cg25627098	de et al. 2018	0.02 ± 0.006	0.00021	0.004 ± 0.002	0.0081383
cg18542546	de et al. 2018	0.028 ± 0.008	0.00025	0.006 ± 0.002	0.00814605
cg05904013	de et al. 2018	0.022 ± 0.006	0.00018	0.005 ± 0.002	0.00815999
cg13874498	de et al. 2018	-0.007 ± 0.002	0.00048	-0.005 ± 0.002	0.00816105
cg27088176	de et al. 2018	0.01 ± 0.003	0.00015	0.006 ± 0.002	0.00816218
cg05876824	de et al. 2018	0.01 ± 0.003	0.0004	0.003 ± 0.001	0.00818602
cg11608958	de et al. 2018	0.021 ± 0.006	0.00038	0.005 ± 0.002	0.00825712
cg21574244	de et al. 2018	0.033 ± 0.008	6.8e-05	0.008 ± 0.003	0.00826995
cg24501381	de et al. 2018	0.031 ± 0.009	0.00037	0.007 ± 0.003	0.00835505
cg16268734	de et al. 2018	0.031 ± 0.009	0.00044	0.007 ± 0.003	0.00835799
cg19717347	de et al. 2018	0.025 ± 0.007	0.00011	0.007 ± 0.003	0.00836196
cg02642117	de et al. 2018	0.012 ± 0.003	0.00036	0.005 ± 0.002	0.00840862
cg07051833	de et al. 2018	0.027 ± 0.006	1.1e-05	0.004 ± 0.002	0.00847328
cg20706438	de et al. 2018	0.013 ± 0.004	0.00048	0.004 ± 0.001	0.00848209
cg14642045	de et al. 2018	0.024 ± 0.006	0.00022	0.006 ± 0.002	0.00848594
cg06634140	de et al. 2018	0.023 ± 0.006	0.00031	0.005 ± 0.002	0.00856579
cg00913954	de et al. 2018	0.029 ± 0.008	0.00013	0.005 ± 0.002	0.00862774
cg10611016	de et al. 2018	0.034 ± 0.008	4.4e-05	0.007 ± 0.003	0.00865644
cg23362032	de et al. 2018	0.016 ± 0.005	0.00059	0.008 ± 0.003	0.00866599
cg02420027	de et al. 2018	0.02 ± 0.006	0.0005	0.006 ± 0.002	0.00869463
cg03766264	de et al. 2018	0.028 ± 0.008	0.00023	0.007 ± 0.003	0.008696
cg13466180	de et al. 2018	0.024 ± 0.007	0.00037	0.008 ± 0.003	0.00871302
cg24738611	de et al. 2018	0.027 ± 0.007	7e-05	0.004 ± 0.002	0.00875361
cg27215185	de et al. 2018	0.017 ± 0.005	0.00019	0.006 ± 0.002	0.00884753
cg26348226	de et al. 2018	0.019 ± 0.004	1.8e-05	0.005 ± 0.002	0.00891761
cg00902153	de et al. 2018	0.014 ± 0.004	0.00038	0.005 ± 0.002	0.00896132
cg13255035	de et al. 2018	0.011 ± 0.003	0.00055	0.006 ± 0.002	0.00904586
cg26893816	de et al. 2018	0.024 ± 0.006	7.7e-05	0.011 ± 0.004	0.00907631
cg26646867	de et al. 2018	0.035 ± 0.008	1.6e-05	0.008 ± 0.003	0.00908844
cg05310486	de et al. 2018	0.032 ± 0.009	0.00037	0.009 ± 0.003	0.00908884
cg06813419	de et al. 2018	-0.013 ± 0.004	0.00029	-0.005 ± 0.002	0.00916777
cg16429476	de et al. 2018	0.007 ± 0.002	0.00034	0.004 ± 0.001	0.00918683
cg08173709	de et al. 2018	0.02 ± 0.005	0.0002	0.006 ± 0.002	0.00918738
cg11804928	de et al. 2018	0.021 ± 0.006	0.00058	0.005 ± 0.002	0.00932141
cg08216304	de et al. 2018	0.012 ± 0.003	7.1e-05	0.007 ± 0.003	0.0093473
cg20043649	de et al. 2018	0.024 ± 0.007	0.00043	0.009 ± 0.003	0.00938431
cg13079571	de et al. 2018	0.034 ± 0.009	0.00011	0.006 ± 0.002	0.00939462
cg25670076	de et al. 2018	0.023 ± 0.007	0.00053	0.008 ± 0.003	0.00941948
cg22534097	de et al. 2018	0.03 ± 0.007	4.4e-05	0.006 ± 0.002	0.00942257
cg21190228	de et al. 2018	0.025 ± 0.007	0.00051	0.005 ± 0.002	0.00946722
cg21039723	de et al. 2018	0.021 ± 0.006	0.00017	0.008 ± 0.003	0.00957944
cg08180596	de et al. 2018	0.009 ± 0.002	0.00012	0.004 ± 0.002	0.00958165
cg17359629	de et al. 2018	0.027 ± 0.007	0.00023	0.007 ± 0.003	0.00960308
cg08109681	de et al. 2018	-0.017 ± 0.005	0.00037	-0.006 ± 0.002	0.00961547
cg20055861	de et al. 2018	-0.02 ± 0.006	0.00033	-0.007 ± 0.003	0.00963859
cg24235882	de et al. 2018	0.03 ± 0.007	1.1e-05	0.007 ± 0.003	0.00966206
cg27551625	de et al. 2018	0.018 ± 0.005	0.00039	0.01 ± 0.004	0.00967498
cg10950615	de et al. 2018	0.016 ± 0.004	0.00015	0.006 ± 0.002	0.00970308
cg00777445	de et al. 2018	0.033 ± 0.008	2.7e-05	0.007 ± 0.003	0.00973352
cg09416512	de et al. 2018	0.008 ± 0.002	0.00046	0.003 ± 0.001	0.00975849
cg04891053	de et al. 2018	0.02 ± 0.005	0.00022	0.005 ± 0.002	0.00981166
cg14474777	de et al. 2018	0.015 ± 0.004	5.6e-05	0.003 ± 0.001	0.00986237
cg08949656	de et al. 2018	0.012 ± 0.003	3.3e-06	0.005 ± 0.002	0.00986522
cg07377519	de et al. 2018	0.025 ± 0.007	0.0004	0.006 ± 0.002	0.00987985
cg09020199	de et al. 2018	0.026 ± 0.007	0.00037	0.005 ± 0.002	0.00996709
cg05372753	de et al. 2018	0.028 ± 0.008	0.00026	0.007 ± 0.003	0.0100016
cg04460364	de et al. 2018	0.028 ± 0.008	0.00058	0.005 ± 0.002	0.0100365
cg23018689	de et al. 2018	0.026 ± 0.007	0.00013	0.005 ± 0.002	0.0100878
cg21696012	de et al. 2018	0.032 ± 0.008	0.00012	0.007 ± 0.003	0.0101367
cg12829141	de et al. 2018	0.007 ± 0.002	0.00014	0.003 ± 0.001	0.0102003
cg12845808	de et al. 2018	0.014 ± 0.004	0.00015	0.005 ± 0.002	0.0102066
cg18554789	de et al. 2018	0.026 ± 0.007	9e-05	0.004 ± 0.002	0.0102122
cg10798745	de et al. 2018	-0.016 ± 0.005	0.00042	-0.007 ± 0.003	0.0102328
cg21624359	de et al. 2018	0.021 ± 0.005	0.00013	0.008 ± 0.003	0.010249
cg11327408	de et al. 2018	0.03 ± 0.008	8.6e-05	0.005 ± 0.002	0.0102574
cg14059339	de et al. 2018	0.033 ± 0.009	0.00028	0.006 ± 0.002	0.0103243
cg23893332	de et al. 2018	0.022 ± 0.005	6.1e-05	0.005 ± 0.002	0.0103439
cg00661320	de et al. 2018	0.01 ± 0.003	0.00027	0.005 ± 0.002	0.0103483
cg09010699	de et al. 2018	0.029 ± 0.008	0.00056	0.006 ± 0.002	0.0104989
cg21834463	de et al. 2018	0.023 ± 0.007	0.0005	0.006 ± 0.003	0.0106089
cg01055591	de et al. 2018	0.017 ± 0.005	0.00029	0.006 ± 0.002	0.0106125
cg09570958	de et al. 2018	0.014 ± 0.004	0.00056	0.007 ± 0.003	0.0106209
cg26885400	de et al. 2018	0.017 ± 0.005	0.00037	0.004 ± 0.002	0.0106399
cg23045991	de et al. 2018	0.017 ± 0.004	7.8e-05	0.005 ± 0.002	0.0107033
cg27591502	de et al. 2018	0.03 ± 0.007	4e-05	0.007 ± 0.003	0.0107139
cg24305156	de et al. 2018	0.024 ± 0.006	0.00013	0.004 ± 0.002	0.0107841
cg02595823	de et al. 2018	0.013 ± 0.003	2.6e-05	0.004 ± 0.002	0.0107955
cg06898168	de et al. 2018	0.022 ± 0.006	0.00028	0.004 ± 0.001	0.0108048
cg08165796	de et al. 2018	0.029 ± 0.008	0.00015	0.008 ± 0.003	0.0108665
cg04137004	de et al. 2018	-0.015 ± 0.004	8.2e-05	-0.005 ± 0.002	0.0108733
cg20042291	de et al. 2018	0.023 ± 0.006	0.00015	0.008 ± 0.003	0.0109214
cg26514623	de et al. 2018	0.025 ± 0.007	0.00038	0.006 ± 0.002	0.0109315
cg13255542	de et al. 2018	0.032 ± 0.007	6.5e-07	0.006 ± 0.002	0.0109477
cg13897348	de et al. 2018	0.028 ± 0.005	1.9e-07	0.006 ± 0.002	0.0109507
cg06797389	de et al. 2018	-0.019 ± 0.005	0.00018	-0.006 ± 0.002	0.0109513
cg18659081	de et al. 2018	0.027 ± 0.007	0.00018	0.005 ± 0.002	0.0109793
cg08539965	de et al. 2018	0.035 ± 0.009	0.00014	0.006 ± 0.002	0.0109813
cg11637084	de et al. 2018	-0.013 ± 0.003	3.8e-05	-0.004 ± 0.002	0.0109857
cg07687398	de et al. 2018	0.014 ± 0.004	4.5e-05	0.005 ± 0.002	0.0110396
cg25016112	de et al. 2018	0.017 ± 0.005	0.00036	0.007 ± 0.003	0.0110762
cg02164225	de et al. 2018	0.006 ± 0.001	4.1e-06	0.003 ± 0.001	0.0110809
cg11225405	de et al. 2018	0.026 ± 0.006	1.3e-05	0.005 ± 0.002	0.0110953
cg25430838	de et al. 2018	0.033 ± 0.008	3.4e-05	0.006 ± 0.002	0.0111071
cg13209388	de et al. 2018	-0.014 ± 0.004	0.00035	-0.008 ± 0.003	0.0111095
cg10667895	de et al. 2018	0.025 ± 0.006	2.7e-05	0.005 ± 0.002	0.0111297
cg22523050	de et al. 2018	0.027 ± 0.006	2.4e-05	0.005 ± 0.002	0.01118
cg16151538	de et al. 2018	0.022 ± 0.006	0.00026	0.006 ± 0.003	0.011189
cg26891210	de et al. 2018	0.03 ± 0.008	0.00026	0.011 ± 0.004	0.0111936
cg00259404	de et al. 2018	0.029 ± 0.008	0.00017	0.005 ± 0.002	0.0112236
cg15312943	de et al. 2018	0.025 ± 0.007	0.0002	0.006 ± 0.002	0.0112475
cg07300408	de et al. 2018	0.028 ± 0.008	0.00023	0.007 ± 0.003	0.0112616
cg05368971	de et al. 2018	0.016 ± 0.004	6.6e-05	0.005 ± 0.002	0.0112763
cg04658021	de et al. 2018	0.025 ± 0.007	0.00019	0.009 ± 0.003	0.0113224
cg26091131	de et al. 2018	0.012 ± 0.003	0.00034	0.01 ± 0.004	0.0113809
cg01735277	de et al. 2018	-0.022 ± 0.006	0.00051	-0.005 ± 0.002	0.0114236
cg01603073	de et al. 2018	-0.013 ± 0.003	1.7e-05	-0.004 ± 0.002	0.0114413
cg27172287	de et al. 2018	0.019 ± 0.005	7.5e-05	0.004 ± 0.002	0.0114527
cg21761853	de et al. 2018	-0.021 ± 0.006	0.00029	-0.004 ± 0.002	0.0114619
cg17496887	de et al. 2018	0.022 ± 0.006	0.00042	0.007 ± 0.003	0.0114752
cg14138540	de et al. 2018	0.017 ± 0.005	0.00046	0.004 ± 0.002	0.0115212
cg03515897	de et al. 2018	0.014 ± 0.004	0.00025	0.004 ± 0.002	0.0115769
cg07530947	de et al. 2018	0.018 ± 0.005	0.00043	0.006 ± 0.002	0.0115805
cg24475517	de et al. 2018	0.024 ± 0.007	0.00034	0.006 ± 0.002	0.0116326
cg14374401	de et al. 2018	0.019 ± 0.005	4.2e-05	0.005 ± 0.002	0.0116573
cg27230009	de et al. 2018	0.015 ± 0.004	0.00022	0.006 ± 0.002	0.011666
cg24550026	de et al. 2018	0.029 ± 0.008	0.00023	0.007 ± 0.003	0.0117613
cg01459052	de et al. 2018	0.016 ± 0.004	0.0002	0.004 ± 0.001	0.0117733
cg11341144	de et al. 2018	0.028 ± 0.007	0.00012	0.008 ± 0.003	0.0117868
cg13439189	de et al. 2018	-0.022 ± 0.005	1.3e-06	-0.006 ± 0.002	0.0118587
cg07401324	de et al. 2018	0.031 ± 0.007	1.2e-05	0.008 ± 0.003	0.011865
cg00491404	de et al. 2018	-0.011 ± 0.003	4.5e-05	-0.004 ± 0.002	0.0118748
cg21581415	de et al. 2018	0.015 ± 0.004	2.6e-05	0.004 ± 0.002	0.0118826
cg14685006	de et al. 2018	-0.014 ± 0.003	1.9e-05	-0.003 ± 0.001	0.0119096
cg06682445	de et al. 2018	0.013 ± 0.004	0.00024	0.008 ± 0.003	0.0120506
cg07548791	de et al. 2018	0.012 ± 0.004	0.0005	0.004 ± 0.002	0.0121726
cg25888881	de et al. 2018	0.028 ± 0.006	9.6e-06	0.005 ± 0.002	0.0122046
cg09273112	de et al. 2018	0.038 ± 0.009	4.9e-05	0.008 ± 0.003	0.0122636
cg00270789	de et al. 2018	0.012 ± 0.004	0.00053	0.005 ± 0.002	0.0122791
cg02489202	de et al. 2018	0.021 ± 0.005	7.1e-05	0.004 ± 0.002	0.012306
cg08115618	de et al. 2018	0.015 ± 0.004	3.4e-05	0.005 ± 0.002	0.0123363
cg10206397	de et al. 2018	0.031 ± 0.008	0.00015	0.007 ± 0.003	0.0123377
cg11229273	de et al. 2018	0.022 ± 0.006	6.3e-05	0.004 ± 0.002	0.0123743
cg18242288	de et al. 2018	0.028 ± 0.007	5.5e-05	0.009 ± 0.003	0.0123925
cg05453411	de et al. 2018	0.022 ± 0.006	0.0001	0.004 ± 0.001	0.0124187
cg13241645	de et al. 2018	0.028 ± 0.007	3.1e-05	0.006 ± 0.002	0.0124616
cg19014607	de et al. 2018	0.017 ± 0.005	0.00013	0.009 ± 0.004	0.0125074
cg12115800	de et al. 2018	0.021 ± 0.005	3e-05	0.005 ± 0.002	0.0125151
cg13747899	de et al. 2018	0.018 ± 0.005	0.00027	0.003 ± 0.001	0.0126068
cg13692972	de et al. 2018	0.031 ± 0.009	0.00043	0.008 ± 0.003	0.0126082
cg06889607	de et al. 2018	0.01 ± 0.003	0.00043	0.003 ± 0.001	0.012626
cg04071866	de et al. 2018	0.014 ± 0.004	0.00019	0.005 ± 0.002	0.0126315
cg09727050	de et al. 2018	0.026 ± 0.007	0.00028	0.006 ± 0.003	0.0126623
cg20048529	de et al. 2018	0.009 ± 0.003	0.00055	0.003 ± 0.001	0.0126999
cg20987610	de et al. 2018	-0.01 ± 0.003	0.00045	-0.005 ± 0.002	0.0127167
cg06246882	de et al. 2018	0.015 ± 0.004	0.00053	0.004 ± 0.002	0.0128311
cg08493063	de et al. 2018	0.024 ± 0.007	0.00041	0.006 ± 0.002	0.0128453
cg00168694	de et al. 2018	0.028 ± 0.007	0.00012	0.006 ± 0.002	0.0129246
cg03820688	de et al. 2018	0.035 ± 0.008	4.3e-06	0.006 ± 0.002	0.0129772
cg21859290	de et al. 2018	0.017 ± 0.004	7.9e-06	0.005 ± 0.002	0.0129934
cg02319986	de et al. 2018	0.028 ± 0.008	0.00029	0.004 ± 0.002	0.0130174
cg23085846	de et al. 2018	0.027 ± 0.008	0.00029	0.004 ± 0.002	0.0130554
cg07248017	de et al. 2018	-0.015 ± 0.004	0.00027	-0.004 ± 0.002	0.0130715
cg18397975	de et al. 2018	0.025 ± 0.006	3.1e-05	0.008 ± 0.003	0.0131547
cg14011327	de et al. 2018	0.011 ± 0.003	2.9e-05	0.002 ± 0.001	0.0131587
cg19194405	de et al. 2018	-0.005 ± 0.002	0.0003	-0.002 ± 0.001	0.0131819
cg04118119	de et al. 2018	0.032 ± 0.007	1.5e-05	0.006 ± 0.002	0.01319
cg13765061	de et al. 2018	0.02 ± 0.006	0.00058	0.006 ± 0.002	0.013212
cg16389345	de et al. 2018	0.022 ± 0.006	0.00012	0.007 ± 0.003	0.0132917
cg16322565	de et al. 2018	0.018 ± 0.005	6.3e-05	0.008 ± 0.003	0.0133024
cg06040872	de et al. 2018	-0.013 ± 0.004	0.00046	-0.006 ± 0.002	0.0133724
cg20700740	de et al. 2018	0.031 ± 0.008	0.00023	0.006 ± 0.002	0.0133775
cg26105956	de et al. 2018	0.035 ± 0.01	0.00057	0.008 ± 0.003	0.0133875
cg00809399	de et al. 2018	0.015 ± 0.004	0.00044	0.005 ± 0.002	0.0134036
cg21915449	de et al. 2018	-0.016 ± 0.004	7e-05	-0.005 ± 0.002	0.0134728
cg17122311	de et al. 2018	0.025 ± 0.006	5.9e-06	0.005 ± 0.002	0.013514
cg11481968	de et al. 2018	0.011 ± 0.003	8e-05	0.005 ± 0.002	0.0136082
cg15457217	de et al. 2018	0.029 ± 0.007	6.5e-05	0.007 ± 0.003	0.0136191
cg12033822	de et al. 2018	0.02 ± 0.006	0.0004	0.004 ± 0.002	0.0136303
cg04276715	de et al. 2018	0.018 ± 0.005	0.00027	0.005 ± 0.002	0.0136792
cg04466886	de et al. 2018	0.019 ± 0.005	4.6e-05	0.003 ± 0.001	0.0137677
cg01870113	de et al. 2018	0.02 ± 0.005	2.8e-05	0.004 ± 0.002	0.0139195
cg17090611	de et al. 2018	0.032 ± 0.008	2.7e-05	0.008 ± 0.003	0.0139955
cg05946118	de et al. 2018	-0.013 ± 0.004	0.00046	-0.004 ± 0.001	0.014082
cg26837399	de et al. 2018	0.027 ± 0.007	0.00013	0.005 ± 0.002	0.0140964
cg16728539	de et al. 2018	0.023 ± 0.007	0.00052	0.004 ± 0.002	0.0141703
cg06244417	de et al. 2018	0.015 ± 0.003	1.9e-06	0.004 ± 0.002	0.0141716
cg13603332	de et al. 2018	0.026 ± 0.007	0.00011	0.005 ± 0.002	0.0142746
cg13852284	de et al. 2018	0.03 ± 0.007	2.5e-05	0.005 ± 0.002	0.0142996
cg01932823	de et al. 2018	0.024 ± 0.006	9.6e-05	0.005 ± 0.002	0.0143088
cg03998264	de et al. 2018	0.029 ± 0.009	0.00059	0.006 ± 0.002	0.0143366
cg05936004	de et al. 2018	0.038 ± 0.008	4.8e-06	0.006 ± 0.002	0.0144723
cg09801824	de et al. 2018	0.008 ± 0.002	7.8e-05	0.005 ± 0.002	0.0146167
cg08644356	de et al. 2018	0.02 ± 0.004	3e-06	0.005 ± 0.002	0.0146377
cg12182708	de et al. 2018	0.031 ± 0.008	0.00011	0.006 ± 0.003	0.0146846
cg11596902	de et al. 2018	0.032 ± 0.007	1.5e-05	0.006 ± 0.002	0.0147586
cg25705508	de et al. 2018	0.026 ± 0.007	7.6e-05	0.007 ± 0.003	0.0147665
cg07236781	de et al. 2018	-0.02 ± 0.005	0.00013	-0.004 ± 0.002	0.01488
cg14779825	de et al. 2018	0.02 ± 0.005	0.00014	0.004 ± 0.002	0.0149182
cg02193956	de et al. 2018	0.032 ± 0.008	0.00011	0.007 ± 0.003	0.0149675
cg02175033	de et al. 2018	0.027 ± 0.007	0.00021	0.005 ± 0.002	0.0150453
cg12806353	de et al. 2018	0.018 ± 0.005	0.00016	0.004 ± 0.002	0.015069
cg11792874	de et al. 2018	0.019 ± 0.005	0.00013	0.003 ± 0.001	0.0150757
cg17385088	de et al. 2018	0.03 ± 0.007	1.4e-05	0.004 ± 0.002	0.0150779
cg15878616	de et al. 2018	0.029 ± 0.008	0.00016	0.006 ± 0.003	0.0150849
cg08154963	de et al. 2018	0.035 ± 0.008	1.8e-05	0.004 ± 0.002	0.0151046
cg08070022	de et al. 2018	0.015 ± 0.004	0.00011	0.004 ± 0.002	0.0151317
cg21240640	de et al. 2018	-0.009 ± 0.002	0.00017	-0.004 ± 0.002	0.0151798
cg05380759	de et al. 2018	0.022 ± 0.006	0.00027	0.005 ± 0.002	0.0152661
cg04452195	de et al. 2018	0.029 ± 0.008	0.00024	0.006 ± 0.003	0.0154099
cg22884674	de et al. 2018	0.014 ± 0.003	3e-05	0.006 ± 0.002	0.0154955
cg04488111	de et al. 2018	0.032 ± 0.009	0.00037	0.006 ± 0.003	0.0155016
cg12299361	de et al. 2018	0.023 ± 0.006	0.00011	0.005 ± 0.002	0.0155207
cg16045731	de et al. 2018	0.024 ± 0.006	2.3e-05	0.005 ± 0.002	0.0155925
cg02240622	de et al. 2018	0.024 ± 0.007	0.00019	0.004 ± 0.002	0.0156138
cg26406563	de et al. 2018	0.019 ± 0.005	0.0003	0.005 ± 0.002	0.0156659
cg21049487	de et al. 2018	0.015 ± 0.004	5.1e-05	0.006 ± 0.002	0.0157563
cg16964946	de et al. 2018	0.033 ± 0.008	1.9e-05	0.006 ± 0.002	0.0157579
cg11389756	de et al. 2018	0.036 ± 0.008	1e-05	0.005 ± 0.002	0.0159053
cg22825487	de et al. 2018	0.028 ± 0.008	0.00025	0.009 ± 0.004	0.0159515
cg16580197	de et al. 2018	0.027 ± 0.007	4e-05	0.006 ± 0.003	0.0159749
cg03273057	de et al. 2018	-0.009 ± 0.002	0.00026	-0.004 ± 0.002	0.016052
cg14087413	de et al. 2018	-0.019 ± 0.005	2.7e-05	-0.009 ± 0.004	0.0161161
cg06892907	de et al. 2018	0.015 ± 0.004	0.00017	0.005 ± 0.002	0.0161875
cg22239727	de et al. 2018	0.016 ± 0.004	9.9e-05	0.005 ± 0.002	0.0163265
cg23528247	de et al. 2018	0.025 ± 0.007	0.00027	0.006 ± 0.003	0.0163445
cg16616937	de et al. 2018	0.006 ± 0.002	0.00017	0.004 ± 0.002	0.0163507
cg12473916	de et al. 2018	0.019 ± 0.005	1.8e-05	0.003 ± 0.001	0.0163838
cg15015109	de et al. 2018	0.024 ± 0.007	0.00035	0.004 ± 0.002	0.0164398
cg22488278	de et al. 2018	-0.018 ± 0.004	3e-07	-0.005 ± 0.002	0.0164744
cg01550445	de et al. 2018	0.022 ± 0.006	6.8e-05	0.007 ± 0.003	0.016525
cg06145669	de et al. 2018	0.016 ± 0.004	7.9e-05	0.008 ± 0.003	0.0165846
cg09179723	de et al. 2018	-0.032 ± 0.008	2e-05	-0.006 ± 0.002	0.016622
cg14905466	de et al. 2018	0.012 ± 0.004	0.0005	0.004 ± 0.002	0.0166793
cg03305017	de et al. 2018	0.029 ± 0.008	0.00016	0.006 ± 0.003	0.0166999
cg27534772	de et al. 2018	0.01 ± 0.003	0.00052	0.004 ± 0.002	0.0167062
cg25853622	de et al. 2018	0.028 ± 0.007	1.1e-05	0.005 ± 0.002	0.0167249
cg12018809	de et al. 2018	-0.019 ± 0.005	2e-05	-0.007 ± 0.003	0.0167337
cg21949194	de et al. 2018	-0.019 ± 0.005	0.00022	-0.008 ± 0.003	0.0168414
cg27553947	de et al. 2018	0.022 ± 0.006	0.0001	0.004 ± 0.002	0.0168507
cg16907934	de et al. 2018	0.015 ± 0.004	0.00044	0.008 ± 0.003	0.0170281
cg07472373	de et al. 2018	0.026 ± 0.007	0.00034	0.006 ± 0.003	0.017066
cg27664407	de et al. 2018	0.024 ± 0.007	0.00027	0.008 ± 0.003	0.0170666
cg00920892	de et al. 2018	-0.023 ± 0.005	4.4e-06	-0.007 ± 0.003	0.0171222
cg00329411	de et al. 2018	0.018 ± 0.005	0.00021	0.005 ± 0.002	0.017151
cg21326139	de et al. 2018	0.026 ± 0.007	0.00012	0.005 ± 0.002	0.0171833
cg21271945	de et al. 2018	0.013 ± 0.004	0.00037	0.006 ± 0.002	0.017235
cg03463948	de et al. 2018	0.029 ± 0.008	0.00012	0.006 ± 0.003	0.0172494
cg23761815	de et al. 2018	0.012 ± 0.003	6.8e-05	0.005 ± 0.002	0.0172556
cg13681496	de et al. 2018	0.017 ± 0.005	0.00027	0.002 ± 0.001	0.0173336
cg03626208	de et al. 2018	0.021 ± 0.006	0.0004	0.005 ± 0.002	0.0173584
cg14259902	de et al. 2018	0.008 ± 0.002	0.00026	0.005 ± 0.002	0.0173835
cg09667606	de et al. 2018	0.02 ± 0.005	8.8e-05	0.003 ± 0.001	0.0173971
cg07467649	de et al. 2018	0.018 ± 0.005	5.4e-05	0.004 ± 0.002	0.0174388
cg21320567	de et al. 2018	0.026 ± 0.007	0.00052	0.006 ± 0.003	0.0174893
cg21359303	de et al. 2018	-0.023 ± 0.006	4.2e-05	-0.006 ± 0.002	0.017546
cg06635351	de et al. 2018	0.028 ± 0.008	0.00036	0.005 ± 0.002	0.0175919
cg23346237	de et al. 2018	-0.024 ± 0.005	6.4e-07	-0.005 ± 0.002	0.0176036
cg15956469	de et al. 2018	-0.015 ± 0.004	5.7e-05	-0.005 ± 0.002	0.0176444
cg04042333	de et al. 2018	-0.03 ± 0.008	0.00026	-0.007 ± 0.003	0.0177215
cg07561747	de et al. 2018	0.032 ± 0.007	9.4e-07	0.003 ± 0.001	0.0177236
cg27057329	de et al. 2018	0.025 ± 0.006	7.6e-05	0.004 ± 0.002	0.017841
cg06068801	de et al. 2018	0.015 ± 0.004	0.00051	0.005 ± 0.002	0.0179104
cg01044849	de et al. 2018	0.035 ± 0.008	9.8e-06	0.006 ± 0.002	0.017951
cg20528338	de et al. 2018	0.017 ± 0.004	0.00013	0.005 ± 0.002	0.0180134
cg00593607	de et al. 2018	0.026 ± 0.007	0.00025	0.006 ± 0.003	0.0180461
cg06380691	de et al. 2018	0.023 ± 0.006	6.9e-05	0.004 ± 0.002	0.0181176
cg13084677	de et al. 2018	0.028 ± 0.008	0.00026	0.005 ± 0.002	0.0181271
cg13062455	de et al. 2018	0.032 ± 0.008	2.4e-05	0.006 ± 0.003	0.0181378
cg08229905	de et al. 2018	-0.009 ± 0.002	1.3e-05	-0.003 ± 0.001	0.0181699
cg24596116	de et al. 2018	0.026 ± 0.007	7.7e-05	0.006 ± 0.003	0.0181882
cg21005412	de et al. 2018	0.027 ± 0.007	6.4e-05	0.005 ± 0.002	0.0182673
cg21426759	de et al. 2018	0.031 ± 0.009	0.00042	0.006 ± 0.003	0.0182716
cg25043129	de et al. 2018	0.023 ± 0.006	7.7e-05	0.005 ± 0.002	0.0182911
cg04605532	de et al. 2018	0.033 ± 0.008	2.4e-05	0.008 ± 0.003	0.0183648
cg16379999	de et al. 2018	0.02 ± 0.005	6.9e-05	0.006 ± 0.002	0.0184036
cg09777883	de et al. 2018	0.017 ± 0.004	8.9e-05	0.005 ± 0.002	0.0184194
cg16000989	de et al. 2018	0.033 ± 0.007	6.1e-06	0.008 ± 0.004	0.018427
cg15474579	de et al. 2018	0.014 ± 0.004	0.00059	0.008 ± 0.003	0.0185942
cg18413900	de et al. 2018	0.014 ± 0.004	0.00022	0.004 ± 0.002	0.0186822
cg27281690	de et al. 2018	0.017 ± 0.004	4.5e-05	0.004 ± 0.002	0.0186998
cg27185978	de et al. 2018	0.023 ± 0.006	0.0004	0.008 ± 0.003	0.0190555
cg19284751	de et al. 2018	0.019 ± 0.005	0.00015	0.004 ± 0.002	0.0191494
cg07369374	de et al. 2018	-0.016 ± 0.004	0.0003	-0.006 ± 0.002	0.0191555
cg06236559	de et al. 2018	0.015 ± 0.004	7.9e-05	0.006 ± 0.003	0.0192464
cg23939096	de et al. 2018	0.019 ± 0.005	0.00047	0.004 ± 0.002	0.019255
cg21002528	de et al. 2018	0.027 ± 0.006	3.8e-05	0.005 ± 0.002	0.019293
cg07273342	de et al. 2018	-0.015 ± 0.004	0.0004	-0.006 ± 0.002	0.0192953
cg27535410	de et al. 2018	0.028 ± 0.008	0.00057	0.01 ± 0.004	0.0193332
cg03071793	de et al. 2018	0.024 ± 0.007	0.00043	0.004 ± 0.002	0.0193516
cg27406919	de et al. 2018	0.008 ± 0.002	3.8e-06	0.001 ± 0.001	0.0193681
cg12196294	de et al. 2018	0.026 ± 0.008	0.00058	0.006 ± 0.003	0.0194422
cg02806156	de et al. 2018	0.03 ± 0.008	0.00024	0.006 ± 0.002	0.0195139
cg14221252	de et al. 2018	0.02 ± 0.006	0.00031	0.006 ± 0.002	0.0195193
cg14051662	de et al. 2018	0.009 ± 0.002	7.3e-05	0.004 ± 0.002	0.0195611
cg14836555	de et al. 2018	0.014 ± 0.004	0.00015	0.006 ± 0.002	0.0195849
cg04452203	de et al. 2018	0.019 ± 0.006	0.00055	0.007 ± 0.003	0.0196774
cg07905808	de et al. 2018	0.028 ± 0.007	5.2e-05	0.007 ± 0.003	0.0196817
cg03366884	de et al. 2018	-0.016 ± 0.005	0.00047	-0.006 ± 0.003	0.0197307
cg17166812	de et al. 2018	0.016 ± 0.004	0.00016	0.003 ± 0.001	0.0197537
cg03658236	de et al. 2018	0.03 ± 0.008	0.00012	0.008 ± 0.003	0.019796
cg11597277	de et al. 2018	0.033 ± 0.009	0.00018	0.007 ± 0.003	0.0197961
cg14191024	de et al. 2018	0.023 ± 0.007	0.00049	0.005 ± 0.002	0.0198461
cg06966839	de et al. 2018	0.021 ± 0.006	0.00045	0.004 ± 0.002	0.0199279
cg06885823	de et al. 2018	0.024 ± 0.007	0.00028	0.006 ± 0.003	0.0199361
cg22989958	de et al. 2018	0.021 ± 0.005	0.00014	0.005 ± 0.002	0.0199378
cg16706613	de et al. 2018	-0.008 ± 0.002	0.00012	-0.005 ± 0.002	0.0200328
cg01799818	de et al. 2018	0.022 ± 0.006	0.00024	0.008 ± 0.003	0.020044
cg07006075	de et al. 2018	0.023 ± 0.006	5.2e-05	0.006 ± 0.003	0.0200762
cg17839611	de et al. 2018	-0.021 ± 0.006	0.00016	-0.005 ± 0.002	0.0200804
cg18825419	de et al. 2018	0.018 ± 0.005	0.00023	0.005 ± 0.002	0.020122
cg11671363	de et al. 2018	0.023 ± 0.006	0.00027	0.004 ± 0.002	0.0202021
cg24520862	de et al. 2018	-0.021 ± 0.006	0.00053	-0.004 ± 0.002	0.0202054
cg01329756	de et al. 2018	0.018 ± 0.005	0.00054	0.003 ± 0.001	0.0202333
cg00344801	de et al. 2018	-0.028 ± 0.005	2.4e-08	-0.006 ± 0.003	0.0203074
cg00910127	de et al. 2018	0.016 ± 0.005	0.00036	0.005 ± 0.002	0.0203843
cg05083852	de et al. 2018	0.019 ± 0.005	0.00035	0.005 ± 0.002	0.0203994
cg02034689	de et al. 2018	0.011 ± 0.003	0.00026	0.006 ± 0.002	0.0204062
cg23280720	de et al. 2018	-0.028 ± 0.007	3.9e-05	-0.006 ± 0.002	0.0205275
cg18634760	de et al. 2018	0.028 ± 0.007	0.00014	0.006 ± 0.003	0.0205731
cg14225168	de et al. 2018	0.024 ± 0.006	9.2e-05	0.011 ± 0.005	0.0206879
cg17823175	de et al. 2018	0.018 ± 0.005	0.00024	0.004 ± 0.002	0.0207256
cg18065599	de et al. 2018	0.022 ± 0.006	0.00045	0.004 ± 0.002	0.0207856
cg00547480	de et al. 2018	0.017 ± 0.005	0.00037	0.004 ± 0.002	0.0207861
cg18550212	de et al. 2018	0.024 ± 0.006	0.00011	0.006 ± 0.003	0.0208433
cg19295314	de et al. 2018	0.019 ± 0.005	7.9e-05	0.004 ± 0.002	0.020911
cg15418499	de et al. 2018	0.022 ± 0.006	0.00026	0.01 ± 0.004	0.0209506
cg18352516	de et al. 2018	0.016 ± 0.005	0.0005	0.005 ± 0.002	0.0209778
cg15553418	de et al. 2018	0.028 ± 0.008	0.00039	0.006 ± 0.002	0.020999
cg17010895	de et al. 2018	0.024 ± 0.007	0.00033	0.008 ± 0.004	0.0210774
cg24840062	de et al. 2018	0.013 ± 0.003	0.00017	0.004 ± 0.002	0.0211196
cg14469436	de et al. 2018	0.019 ± 0.004	1.4e-06	0.004 ± 0.002	0.0211672
cg24147582	de et al. 2018	0.019 ± 0.005	0.00012	0.004 ± 0.002	0.0212649
cg13178361	de et al. 2018	0.03 ± 0.007	4e-05	0.005 ± 0.002	0.0212881
cg00435173	de et al. 2018	0.024 ± 0.007	0.00038	0.005 ± 0.002	0.0213078
cg00483217	de et al. 2018	0.026 ± 0.007	6.5e-05	0.004 ± 0.002	0.0213151
cg14520947	de et al. 2018	0.032 ± 0.009	0.00022	0.007 ± 0.003	0.0213536
cg03051392	de et al. 2018	0.013 ± 0.004	0.00046	0.005 ± 0.002	0.0213877
cg19009471	de et al. 2018	-0.016 ± 0.005	0.00048	-0.005 ± 0.002	0.0214074
cg16392942	de et al. 2018	0.023 ± 0.006	0.00015	0.003 ± 0.001	0.0214281
cg04877737	de et al. 2018	-0.012 ± 0.003	1.8e-05	-0.005 ± 0.002	0.0214488
cg26501107	de et al. 2018	0.012 ± 0.004	0.00047	0.007 ± 0.003	0.0214749
cg19557110	de et al. 2018	0.015 ± 0.004	0.00033	0.007 ± 0.003	0.021482
cg26250129	de et al. 2018	0.026 ± 0.006	3.4e-05	0.005 ± 0.002	0.0214973
cg02830749	de et al. 2018	0.028 ± 0.008	0.00021	0.006 ± 0.003	0.0215289
cg27317813	de et al. 2018	0.019 ± 0.006	0.00058	0.004 ± 0.002	0.0215641
cg07325246	de et al. 2018	0.014 ± 0.004	0.00022	0.005 ± 0.002	0.0216172
cg04058799	de et al. 2018	0.017 ± 0.005	0.00032	0.005 ± 0.002	0.0216219
cg15225688	de et al. 2018	-0.012 ± 0.003	7.5e-05	-0.005 ± 0.002	0.0216318
cg21285555	de et al. 2018	0.025 ± 0.007	0.00033	0.004 ± 0.002	0.0216509
cg16016465	de et al. 2018	0.015 ± 0.004	0.00011	0.008 ± 0.004	0.0216623
cg04831327	de et al. 2018	0.024 ± 0.006	0.00011	0.004 ± 0.002	0.0216753
cg19107511	de et al. 2018	0.017 ± 0.004	0.00012	0.006 ± 0.003	0.021701
cg15090877	de et al. 2018	0.014 ± 0.003	3.2e-05	0.006 ± 0.002	0.0217157
cg13521620	de et al. 2018	0.014 ± 0.004	0.00011	0.005 ± 0.002	0.0217329
cg22615330	de et al. 2018	0.022 ± 0.006	0.00041	0.005 ± 0.002	0.0219307
cg25750408	de et al. 2018	0.019 ± 0.005	0.00026	0.005 ± 0.002	0.0220758
cg01861537	de et al. 2018	0.033 ± 0.008	6.4e-05	0.009 ± 0.004	0.0220867
cg21923525	de et al. 2018	0.022 ± 0.006	9.8e-05	0.004 ± 0.002	0.0220887
cg06030535	de et al. 2018	0.03 ± 0.007	1.2e-05	0.005 ± 0.002	0.0220917
cg14284211	de et al. 2018	0.015 ± 0.004	6.3e-05	0.003 ± 0.001	0.0221665
cg02990302	de et al. 2018	0.022 ± 0.006	0.00029	0.004 ± 0.002	0.0222678
cg23320499	de et al. 2018	0.019 ± 0.004	1.2e-06	0.007 ± 0.003	0.0222714
cg05008854	de et al. 2018	0.028 ± 0.007	2.7e-05	0.004 ± 0.002	0.0223113
cg11406453	de et al. 2018	-0.017 ± 0.005	0.00047	-0.005 ± 0.002	0.0223254
cg05968822	de et al. 2018	0.019 ± 0.004	1.5e-05	0.005 ± 0.002	0.0224771
cg03600318	de et al. 2018	0.02 ± 0.006	0.00044	0.006 ± 0.003	0.0225344
cg22623649	de et al. 2018	0.031 ± 0.008	6.4e-05	0.008 ± 0.004	0.0227251
cg24012880	de et al. 2018	0.024 ± 0.006	9e-05	0.006 ± 0.003	0.0228058
cg21638533	de et al. 2018	0.029 ± 0.007	4.5e-05	0.004 ± 0.002	0.0228241
cg12129117	de et al. 2018	0.02 ± 0.006	0.00029	0.003 ± 0.001	0.0228675
cg20909017	de et al. 2018	0.02 ± 0.006	0.00052	0.003 ± 0.001	0.0229862
cg12991306	de et al. 2018	-0.025 ± 0.005	1.2e-06	-0.006 ± 0.003	0.0230184
cg18204321	de et al. 2018	0.013 ± 0.004	0.00027	0.004 ± 0.002	0.0230833
cg01911077	de et al. 2018	-0.021 ± 0.005	5.3e-05	-0.005 ± 0.002	0.023109
cg05474761	de et al. 2018	0.019 ± 0.005	0.00026	0.004 ± 0.002	0.0232863
cg21959598	de et al. 2018	-0.024 ± 0.006	5.4e-05	-0.005 ± 0.002	0.023314
cg15835232	de et al. 2018	0.007 ± 0.001	5.5e-06	0.002 ± 0.001	0.023381
cg16348358	de et al. 2018	0.021 ± 0.006	0.00042	0.005 ± 0.002	0.0235524
cg15142192	de et al. 2018	0.035 ± 0.009	9.1e-05	0.007 ± 0.003	0.0235608
cg13471188	de et al. 2018	0.024 ± 0.007	0.00024	0.005 ± 0.002	0.023679
cg05209306	de et al. 2018	-0.024 ± 0.007	0.00022	-0.004 ± 0.002	0.023684
cg25992382	de et al. 2018	0.008 ± 0.002	0.00016	0.003 ± 0.001	0.0237038
cg22022716	de et al. 2018	0.024 ± 0.006	0.00019	0.006 ± 0.002	0.0237175
cg11814087	de et al. 2018	0.026 ± 0.007	0.00023	0.006 ± 0.003	0.0237242
cg01723892	de et al. 2018	0.025 ± 0.006	0.00011	0.005 ± 0.002	0.0237387
cg12656896	de et al. 2018	0.024 ± 0.006	2.6e-05	0.004 ± 0.002	0.0237705
cg25576997	de et al. 2018	0.03 ± 0.008	8.9e-05	0.006 ± 0.003	0.0238482
cg08503994	de et al. 2018	-0.01 ± 0.003	0.00029	-0.005 ± 0.002	0.0238706
cg25673598	de et al. 2018	0.017 ± 0.005	0.0005	0.005 ± 0.002	0.0240622
cg13594542	de et al. 2018	0.018 ± 0.005	0.0005	0.003 ± 0.002	0.0240682
cg02551745	de et al. 2018	0.025 ± 0.007	0.00035	0.005 ± 0.002	0.0241073
cg12811871	de et al. 2018	-0.027 ± 0.007	0.00011	-0.004 ± 0.002	0.0242029
cg11376341	de et al. 2018	0.032 ± 0.007	4.2e-06	0.007 ± 0.003	0.0242427
cg04674406	de et al. 2018	0.018 ± 0.005	7e-05	0.005 ± 0.002	0.0246967
cg08773226	de et al. 2018	0.03 ± 0.008	0.00013	0.005 ± 0.002	0.0247388
cg26757673	de et al. 2018	-0.016 ± 0.004	0.00038	-0.005 ± 0.002	0.0248079
cg12531611	de et al. 2018	-0.01 ± 0.003	0.00039	-0.005 ± 0.002	0.0248493
cg27582527	de et al. 2018	-0.019 ± 0.005	4.5e-05	-0.007 ± 0.003	0.0248574
cg11355029	de et al. 2018	0.019 ± 0.005	7.3e-05	0.002 ± 0.001	0.0248833
cg15133208	de et al. 2018	0.016 ± 0.005	0.00024	0.005 ± 0.002	0.0249251
cg14586500	de et al. 2018	0.024 ± 0.007	0.00049	0.004 ± 0.002	0.024961
cg22941668	de et al. 2018	0.016 ± 0.005	0.00059	0.005 ± 0.002	0.0249642
cg01098178	de et al. 2018	0.009 ± 0.003	0.00036	0.003 ± 0.001	0.0250206
cg18463686	de et al. 2018	0.027 ± 0.007	5e-05	0.006 ± 0.003	0.0250338
cg24595152	de et al. 2018	0.02 ± 0.006	0.00034	0.004 ± 0.002	0.0250789
cg25684151	de et al. 2018	0.025 ± 0.007	0.0002	0.005 ± 0.002	0.0251054
cg21593835	de et al. 2018	0.016 ± 0.005	0.0005	0.005 ± 0.002	0.0251754
cg12323063	de et al. 2018	0.023 ± 0.006	3.7e-05	0.006 ± 0.003	0.0252592
cg01910727	de et al. 2018	0.025 ± 0.006	1.1e-05	0.007 ± 0.003	0.0252685
cg07790752	de et al. 2018	0.036 ± 0.009	3e-05	0.005 ± 0.002	0.0253078
cg11715789	de et al. 2018	0.026 ± 0.007	0.00011	0.007 ± 0.003	0.0253264
cg11014468	de et al. 2018	0.033 ± 0.008	1e-05	0.005 ± 0.002	0.0253412
cg03509949	de et al. 2018	0.02 ± 0.005	4e-05	0.005 ± 0.002	0.0255154
cg25719851	de et al. 2018	0.017 ± 0.004	3.7e-05	0.003 ± 0.002	0.0255181
cg15644413	de et al. 2018	0.023 ± 0.005	3.3e-05	0.005 ± 0.002	0.0255493
cg09470754	de et al. 2018	0.024 ± 0.007	0.0003	0.004 ± 0.002	0.0255569
cg25681902	de et al. 2018	0.015 ± 0.004	0.00029	0.006 ± 0.003	0.0256088
cg01323964	de et al. 2018	0.036 ± 0.008	1.9e-05	0.006 ± 0.003	0.0256253
cg11973132	de et al. 2018	0.029 ± 0.007	2.5e-05	0.004 ± 0.002	0.0257282
cg11022926	de et al. 2018	-0.02 ± 0.005	9.8e-05	-0.007 ± 0.003	0.0258172
cg10972897	de et al. 2018	0.019 ± 0.005	0.00021	0.004 ± 0.002	0.0258224
cg22992279	de et al. 2018	0.03 ± 0.006	5.4e-07	0.007 ± 0.003	0.0258581
cg00446123	de et al. 2018	-0.036 ± 0.011	0.00056	-0.004 ± 0.002	0.0259099
cg08713626	de et al. 2018	0.005 ± 0.001	0.00034	0.002 ± 0.001	0.0259314
cg20062681	de et al. 2018	0.025 ± 0.007	0.00019	0.006 ± 0.003	0.0259901
cg17210126	de et al. 2018	0.02 ± 0.006	0.00034	0.011 ± 0.005	0.0261259
cg12049550	de et al. 2018	0.025 ± 0.007	0.00018	0.005 ± 0.002	0.0261853
cg21932542	de et al. 2018	0.027 ± 0.007	0.00023	0.008 ± 0.003	0.0261861
cg22881265	de et al. 2018	0.01 ± 0.003	0.00046	0.003 ± 0.001	0.026207
cg07026010	de et al. 2018	-0.012 ± 0.003	0.0003	-0.004 ± 0.002	0.026217
cg09524686	de et al. 2018	0.018 ± 0.005	0.00048	0.004 ± 0.002	0.0263071
cg03591753	de et al. 2018	0.014 ± 0.004	0.00048	0.004 ± 0.002	0.0263605
cg03283282	de et al. 2018	0.012 ± 0.003	0.0004	0.003 ± 0.001	0.0263614
cg09599062	de et al. 2018	0.023 ± 0.006	0.00042	0.005 ± 0.002	0.0264219
cg13733708	de et al. 2018	0.028 ± 0.006	1.5e-05	0.005 ± 0.002	0.026433
cg17328880	de et al. 2018	0.012 ± 0.003	0.00055	0.004 ± 0.002	0.0264906
cg24188017	de et al. 2018	-0.014 ± 0.004	0.00021	-0.007 ± 0.003	0.0264927
cg08628233	de et al. 2018	0.017 ± 0.004	2.9e-05	0.005 ± 0.002	0.0266168
cg22820233	de et al. 2018	0.031 ± 0.008	0.00026	0.005 ± 0.002	0.026656
cg03376308	de et al. 2018	0.02 ± 0.005	0.00012	0.006 ± 0.003	0.0266802
cg19193136	de et al. 2018	0.019 ± 0.005	5.5e-05	0.005 ± 0.002	0.0266916
cg17723958	de et al. 2018	0.026 ± 0.007	0.00014	0.01 ± 0.004	0.0267722
cg10838410	de et al. 2018	0.017 ± 0.004	5.3e-05	0.004 ± 0.002	0.0267924
cg21170682	de et al. 2018	0.025 ± 0.007	0.00033	0.005 ± 0.002	0.0268184
cg02352716	de et al. 2018	-0.02 ± 0.005	4.9e-05	-0.005 ± 0.002	0.0269268
cg02525637	de et al. 2018	-0.008 ± 0.002	4.7e-05	-0.005 ± 0.002	0.0269363
cg15434211	de et al. 2018	0.013 ± 0.004	0.00024	0.004 ± 0.002	0.026937
cg15594471	de et al. 2018	0.017 ± 0.004	0.00015	0.004 ± 0.002	0.0270754
cg24119869	de et al. 2018	-0.019 ± 0.005	3.1e-05	-0.007 ± 0.003	0.0271895
cg07143125	de et al. 2018	0.024 ± 0.007	0.00035	0.004 ± 0.002	0.0272399
cg20460771	de et al. 2018	-0.014 ± 0.004	0.00033	-0.005 ± 0.002	0.0272466
cg24710179	de et al. 2018	0.017 ± 0.005	0.00037	0.007 ± 0.003	0.0273098
cg02141084	de et al. 2018	0.016 ± 0.004	6.7e-06	0.006 ± 0.003	0.0273627
cg21634628	de et al. 2018	-0.014 ± 0.003	9.1e-06	-0.005 ± 0.002	0.0274092
cg02315513	de et al. 2018	-0.019 ± 0.005	5e-05	-0.005 ± 0.002	0.0276715
cg06494464	de et al. 2018	0.023 ± 0.006	0.00018	0.006 ± 0.003	0.0276744
cg18934187	de et al. 2018	0.027 ± 0.007	0.00031	0.007 ± 0.003	0.0276996
cg12956598	de et al. 2018	-0.009 ± 0.003	0.00039	-0.003 ± 0.001	0.0277651
cg22755445	de et al. 2018	0.018 ± 0.005	0.00026	0.005 ± 0.002	0.0278081
cg04163638	de et al. 2018	-0.011 ± 0.003	0.00015	-0.004 ± 0.002	0.0278969
cg26478599	de et al. 2018	0.024 ± 0.007	0.00051	0.005 ± 0.002	0.0279488
cg24168413	de et al. 2018	0.02 ± 0.005	0.00013	0.002 ± 0.001	0.0280724
cg05314350	de et al. 2018	0.035 ± 0.008	1.2e-05	0.005 ± 0.002	0.0282912
cg14780449	de et al. 2018	0.015 ± 0.004	7.6e-05	0.004 ± 0.002	0.0283689
cg01054402	de et al. 2018	0.017 ± 0.005	0.00052	0.003 ± 0.002	0.0284379
cg12565681	de et al. 2018	0.004 ± 0.001	5.4e-05	0.002 ± 0.001	0.0284783
cg24834394	de et al. 2018	0.024 ± 0.005	7.1e-06	0.005 ± 0.002	0.028586
cg02097152	de et al. 2018	0.024 ± 0.006	0.00012	0.004 ± 0.002	0.028594
cg14384416	de et al. 2018	-0.013 ± 0.004	0.00022	-0.005 ± 0.002	0.0286157
cg13077316	de et al. 2018	-0.016 ± 0.005	0.00032	-0.003 ± 0.002	0.0287083
cg04458368	de et al. 2018	0.007 ± 0.002	0.00047	0.003 ± 0.001	0.0287832
cg14289429	de et al. 2018	0.018 ± 0.005	0.00025	0.006 ± 0.003	0.0289005
cg07319315	de et al. 2018	0.03 ± 0.007	1.1e-05	0.007 ± 0.003	0.0289394
cg19223782	de et al. 2018	0.02 ± 0.006	0.00032	0.005 ± 0.002	0.0290424
cg07379703	de et al. 2018	0.025 ± 0.007	0.00014	0.006 ± 0.003	0.0291164
cg00032884	de et al. 2018	-0.017 ± 0.005	0.00015	-0.005 ± 0.002	0.0291248
cg24492202	de et al. 2018	0.027 ± 0.006	1.5e-05	0.006 ± 0.003	0.029156
cg14004685	de et al. 2018	-0.02 ± 0.005	0.00018	-0.006 ± 0.003	0.0291641
cg07468327	de et al. 2018	0.028 ± 0.007	2.9e-05	0.007 ± 0.003	0.0291757
cg18473335	de et al. 2018	0.026 ± 0.007	0.0004	0.011 ± 0.005	0.0292713
cg25769469	de et al. 2018	0.035 ± 0.006	3.7e-08	0.007 ± 0.003	0.0292895
cg08122070	de et al. 2018	0.033 ± 0.007	6e-06	0.009 ± 0.004	0.0293386
cg15228694	de et al. 2018	0.033 ± 0.008	5.9e-05	0.009 ± 0.004	0.0293563
cg25261331	de et al. 2018	0.015 ± 0.004	0.00044	0.003 ± 0.002	0.0293638
cg04057858	de et al. 2018	-0.01 ± 0.003	0.00057	-0.007 ± 0.003	0.0293893
cg07147033	de et al. 2018	0.03 ± 0.007	4e-06	0.007 ± 0.003	0.0295968
cg27255275	de et al. 2018	0.023 ± 0.006	9.3e-05	0.005 ± 0.002	0.0296001
cg00030432	de et al. 2018	0.03 ± 0.008	5.9e-05	0.005 ± 0.002	0.0296226
cg16152753	de et al. 2018	0.018 ± 0.005	0.00054	0.005 ± 0.002	0.0296359
cg02459569	de et al. 2018	0.013 ± 0.004	0.00045	0.005 ± 0.002	0.0296894
cg15030712	de et al. 2018	0.02 ± 0.005	0.00013	0.005 ± 0.002	0.0297493
cg13008174	de et al. 2018	0.017 ± 0.005	0.00057	0.004 ± 0.002	0.0297899
cg19701828	de et al. 2018	0.022 ± 0.006	0.00049	0.004 ± 0.002	0.0298232
cg16655795	de et al. 2018	0.014 ± 0.004	0.0003	0.005 ± 0.002	0.0298853
cg00608540	de et al. 2018	0.013 ± 0.004	0.00032	0.005 ± 0.002	0.0301349
cg05425326	de et al. 2018	0.018 ± 0.004	3e-05	0.007 ± 0.003	0.0301619
cg16664584	de et al. 2018	0.025 ± 0.006	0.00012	0.006 ± 0.003	0.0301755
cg26062560	de et al. 2018	0.013 ± 0.003	5.2e-05	0.005 ± 0.002	0.0302031
cg17080697	de et al. 2018	0.031 ± 0.008	6.1e-05	0.004 ± 0.002	0.0302124
cg03801286	de et al. 2018	0.024 ± 0.007	0.00023	0.004 ± 0.002	0.0302485
cg16041412	de et al. 2018	0.042 ± 0.011	0.00016	0.006 ± 0.003	0.0302726
cg12157761	de et al. 2018	0.028 ± 0.008	0.00027	0.005 ± 0.002	0.03028
cg16573130	de et al. 2018	-0.014 ± 0.004	0.00017	-0.004 ± 0.002	0.0303285
cg07188863	de et al. 2018	0.022 ± 0.005	9e-06	0.003 ± 0.001	0.0304363
cg23374992	de et al. 2018	0.019 ± 0.005	0.00048	0.004 ± 0.002	0.0304405
cg25389328	de et al. 2018	0.017 ± 0.005	0.00021	0.002 ± 0.001	0.0305704
cg00288844	de et al. 2018	0.016 ± 0.004	8.6e-05	0.007 ± 0.003	0.030577
cg01627252	de et al. 2018	0.024 ± 0.007	0.00025	0.004 ± 0.002	0.0306283
cg26986147	de et al. 2018	0.017 ± 0.005	0.00021	0.003 ± 0.002	0.0306648
cg22491680	de et al. 2018	0.021 ± 0.005	2.1e-05	0.004 ± 0.002	0.0309091
cg06068369	de et al. 2018	0.024 ± 0.006	1.9e-05	0.007 ± 0.003	0.0309313
cg01001049	de et al. 2018	0.014 ± 0.003	5.4e-06	0.005 ± 0.002	0.0309536
cg12572295	de et al. 2018	-0.013 ± 0.004	0.00049	-0.004 ± 0.002	0.0310314
cg16305292	de et al. 2018	0.023 ± 0.005	1.8e-06	0.006 ± 0.003	0.031103
cg03499675	de et al. 2018	0.016 ± 0.005	0.00055	0.004 ± 0.002	0.0311176
cg02160684	de et al. 2018	0.037 ± 0.009	1.9e-05	0.008 ± 0.003	0.0311826
cg02384859	de et al. 2018	-0.015 ± 0.004	4.7e-05	-0.004 ± 0.002	0.0311978
cg02314339	de et al. 2018	0.014 ± 0.004	0.00039	0.006 ± 0.003	0.0312025
cg15818109	de et al. 2018	0.024 ± 0.007	0.00024	0.005 ± 0.002	0.0312714
cg03547581	de et al. 2018	0.021 ± 0.006	0.00056	0.005 ± 0.002	0.0314561
cg15902038	de et al. 2018	0.021 ± 0.005	8.4e-05	0.004 ± 0.002	0.0314777
cg16844053	de et al. 2018	0.033 ± 0.007	9.6e-06	0.004 ± 0.002	0.0314869
cg04871472	de et al. 2018	0.029 ± 0.008	0.00043	0.005 ± 0.002	0.0314916
cg04730047	de et al. 2018	0.017 ± 0.005	0.00056	0.004 ± 0.002	0.031497
cg24056365	de et al. 2018	0.034 ± 0.008	2.2e-05	0.004 ± 0.002	0.0315023
cg18095675	de et al. 2018	0.033 ± 0.009	0.00017	0.006 ± 0.003	0.0315622
cg21432842	de et al. 2018	0.012 ± 0.003	0.00054	0.005 ± 0.002	0.0315698
cg05971678	de et al. 2018	0.028 ± 0.008	0.00023	0.007 ± 0.003	0.031639
cg04437762	de et al. 2018	0.015 ± 0.004	0.00022	0.003 ± 0.001	0.031702
cg11905488	de et al. 2018	0.028 ± 0.008	0.00026	0.005 ± 0.002	0.0317063
cg20526800	de et al. 2018	-0.009 ± 0.003	0.00052	-0.007 ± 0.003	0.0318527
cg13601595	de et al. 2018	0.021 ± 0.006	0.00055	0.003 ± 0.002	0.0319525
cg15715853	de et al. 2018	0.011 ± 0.003	4.7e-05	0.004 ± 0.002	0.0320543
cg22346073	de et al. 2018	0.023 ± 0.006	0.00012	0.005 ± 0.002	0.0321654
cg01403010	de et al. 2018	0.02 ± 0.006	0.00051	0.004 ± 0.002	0.0321801
cg14519777	de et al. 2018	0.015 ± 0.004	0.00022	0.005 ± 0.002	0.0322342
cg11341610	de et al. 2018	0.017 ± 0.005	0.00045	0.004 ± 0.002	0.0322883
cg13645409	de et al. 2018	0.017 ± 0.005	0.0005	0.006 ± 0.003	0.0323493
cg04887172	de et al. 2018	0.018 ± 0.005	0.00016	0.004 ± 0.002	0.0323957
cg27583104	de et al. 2018	0.016 ± 0.004	7.4e-06	0.004 ± 0.002	0.0326262
cg02375208	de et al. 2018	0.018 ± 0.005	9.8e-05	0.005 ± 0.002	0.0326297
cg17228105	de et al. 2018	0.022 ± 0.006	0.00013	0.007 ± 0.003	0.0328438
cg01561719	de et al. 2018	0.029 ± 0.007	7.1e-05	0.005 ± 0.002	0.0330028
cg14102437	de et al. 2018	0.024 ± 0.006	0.00013	0.006 ± 0.003	0.0330306
cg26623554	de et al. 2018	0.019 ± 0.005	0.00026	0.005 ± 0.003	0.0330795
cg12711832	de et al. 2018	0.026 ± 0.007	0.00024	0.005 ± 0.002	0.033082
cg10621597	de et al. 2018	0.02 ± 0.005	1.3e-05	0.004 ± 0.002	0.0331027
cg13554018	de et al. 2018	-0.02 ± 0.005	0.00011	-0.006 ± 0.003	0.0332066
cg10107890	de et al. 2018	0.023 ± 0.006	0.00032	0.007 ± 0.003	0.033341
cg04261496	de et al. 2018	0.021 ± 0.006	0.00015	0.004 ± 0.002	0.0334215
cg02816425	de et al. 2018	0.017 ± 0.004	7.4e-05	0.005 ± 0.003	0.0334312
cg16509045	de et al. 2018	0.032 ± 0.007	2.3e-06	0.006 ± 0.003	0.0335091
cg01393945	de et al. 2018	0.022 ± 0.006	0.00015	0.007 ± 0.003	0.0335875
cg01161042	de et al. 2018	-0.016 ± 0.004	2e-05	-0.006 ± 0.003	0.033607
cg25316512	de et al. 2018	0.013 ± 0.003	0.00012	0.004 ± 0.002	0.0337565
cg04609694	de et al. 2018	0.033 ± 0.009	0.00013	0.005 ± 0.002	0.0338101
cg07095530	de et al. 2018	0.02 ± 0.006	0.00023	0.003 ± 0.001	0.0338605
cg10082165	de et al. 2018	0.017 ± 0.005	0.00011	0.003 ± 0.001	0.0338845
cg06466839	de et al. 2018	-0.017 ± 0.004	0.00011	-0.004 ± 0.002	0.0338876
cg10976376	de et al. 2018	-0.016 ± 0.005	0.00058	-0.006 ± 0.003	0.0339156
cg05065948	de et al. 2018	0.027 ± 0.006	3.1e-06	0.004 ± 0.002	0.0339867
cg01297806	de et al. 2018	0.018 ± 0.005	0.00031	0.005 ± 0.002	0.0340578
cg06706813	de et al. 2018	0.032 ± 0.008	0.00014	0.007 ± 0.003	0.0340638
cg07691624	de et al. 2018	0.013 ± 0.003	2.8e-05	0.003 ± 0.001	0.0340906
cg07241925	de et al. 2018	0.024 ± 0.007	0.00028	0.004 ± 0.002	0.0341822
cg12405599	de et al. 2018	0.037 ± 0.008	9.3e-06	0.007 ± 0.003	0.0342142
cg03048488	de et al. 2018	-0.013 ± 0.003	9e-05	-0.005 ± 0.002	0.0342428
cg20080702	de et al. 2018	0.02 ± 0.005	3.6e-05	0.003 ± 0.002	0.0343354
cg07702424	de et al. 2018	0.026 ± 0.007	0.00022	0.006 ± 0.003	0.0343389
cg20794855	de et al. 2018	0.021 ± 0.006	0.00058	0.005 ± 0.002	0.0343555
cg25140783	de et al. 2018	-0.033 ± 0.009	0.00052	-0.004 ± 0.002	0.0344007
cg23314866	de et al. 2018	0.015 ± 0.004	0.00042	0.003 ± 0.001	0.0345264
cg27663123	de et al. 2018	-0.017 ± 0.005	0.00052	-0.004 ± 0.002	0.0345897
cg08412885	de et al. 2018	0.011 ± 0.003	0.0001	0.003 ± 0.001	0.0348727
cg22637435	de et al. 2018	0.022 ± 0.005	9.8e-06	0.003 ± 0.002	0.0349179
cg00774102	de et al. 2018	0.029 ± 0.008	0.00054	0.005 ± 0.003	0.0350124
cg10436631	de et al. 2018	-0.011 ± 0.003	8.2e-05	-0.006 ± 0.003	0.0350565
cg08628635	de et al. 2018	0.028 ± 0.007	0.00019	0.005 ± 0.002	0.0351097
cg15537056	de et al. 2018	0.017 ± 0.005	0.00039	0.006 ± 0.003	0.0353138
cg12623536	de et al. 2018	0.011 ± 0.003	0.00045	0.004 ± 0.002	0.0353143
cg26263675	de et al. 2018	0.01 ± 0.003	0.00049	0.003 ± 0.002	0.0353938
cg25932290	de et al. 2018	0.021 ± 0.006	0.00058	0.005 ± 0.002	0.0355813
cg05949397	de et al. 2018	0.025 ± 0.007	0.00039	0.005 ± 0.003	0.035592
cg12240358	de et al. 2018	-0.019 ± 0.005	0.00019	-0.009 ± 0.004	0.035805
cg01149053	de et al. 2018	0.01 ± 0.003	0.00057	0.005 ± 0.002	0.0361285
cg22266967	de et al. 2018	0.024 ± 0.006	5.1e-05	0.005 ± 0.002	0.0361951
cg10708955	de et al. 2018	0.024 ± 0.005	1.3e-06	0.004 ± 0.002	0.0362027
cg13707794	de et al. 2018	0.026 ± 0.007	7.8e-05	0.005 ± 0.003	0.0364029
cg03605454	de et al. 2018	-0.012 ± 0.003	0.00051	-0.005 ± 0.003	0.0364206
cg08425760	de et al. 2018	0.023 ± 0.007	0.00052	0.004 ± 0.002	0.0365149
cg16004738	de et al. 2018	0.017 ± 0.005	0.00045	0.005 ± 0.002	0.0366923
cg05830425	de et al. 2018	0.037 ± 0.008	1.7e-06	0.005 ± 0.002	0.0367237
cg26235369	de et al. 2018	0.017 ± 0.005	0.00024	0.003 ± 0.001	0.0367776
cg13693328	de et al. 2018	0.02 ± 0.006	0.00027	0.004 ± 0.002	0.0368743
cg15519096	de et al. 2018	-0.021 ± 0.006	0.00026	-0.006 ± 0.003	0.0370101
cg17161520	de et al. 2018	-0.025 ± 0.007	0.00059	-0.005 ± 0.002	0.0370655
cg12045443	de et al. 2018	0.022 ± 0.006	0.00027	0.004 ± 0.002	0.037066
cg20926024	de et al. 2018	0.008 ± 0.002	0.00011	0.002 ± 0.001	0.0371324
cg08651937	de et al. 2018	0.028 ± 0.007	0.00012	0.004 ± 0.002	0.0372114
cg13149147	de et al. 2018	0.015 ± 0.004	0.0004	0.003 ± 0.002	0.037284
cg08471335	de et al. 2018	-0.024 ± 0.005	4.2e-06	-0.005 ± 0.002	0.0374295
cg18646851	de et al. 2018	0.024 ± 0.006	9.3e-05	0.005 ± 0.003	0.0374529
cg01924292	de et al. 2018	0.031 ± 0.008	0.00027	0.005 ± 0.003	0.0374601
cg17156633	de et al. 2018	0.021 ± 0.006	0.00029	0.004 ± 0.002	0.037479
cg12981272	de et al. 2018	0.017 ± 0.004	0.00012	0.004 ± 0.002	0.0376708
cg02023973	de et al. 2018	0.025 ± 0.007	0.0005	0.004 ± 0.002	0.037692
cg23828301	de et al. 2018	0.025 ± 0.006	5.8e-05	0.005 ± 0.003	0.037787
cg01400750	de et al. 2018	0.034 ± 0.008	1.5e-05	0.005 ± 0.003	0.0377927
cg10160630	de et al. 2018	0.013 ± 0.004	0.00016	0.003 ± 0.002	0.0377982
cg21898884	de et al. 2018	-0.012 ± 0.003	0.00041	-0.008 ± 0.004	0.0378071
cg25687894	de et al. 2018	0.011 ± 0.003	0.00012	0.004 ± 0.002	0.0379051
cg25784280	de et al. 2018	0.024 ± 0.007	0.00032	0.005 ± 0.002	0.0379833
cg13762691	de et al. 2018	0.017 ± 0.005	0.00058	0.005 ± 0.002	0.0380098
cg17932662	de et al. 2018	0.028 ± 0.008	0.00022	0.004 ± 0.002	0.0382042
cg03514239	de et al. 2018	0.015 ± 0.004	0.00057	0.003 ± 0.002	0.038232
cg04451770	de et al. 2018	0.022 ± 0.006	0.00017	0.004 ± 0.002	0.0383057
cg02663352	de et al. 2018	-0.015 ± 0.003	7.4e-06	-0.005 ± 0.002	0.0383219
cg26861460	de et al. 2018	0.026 ± 0.007	0.00025	0.005 ± 0.002	0.0384456
cg01374870	de et al. 2018	0.029 ± 0.008	0.00051	0.005 ± 0.002	0.0384644
cg05968188	de et al. 2018	-0.02 ± 0.006	0.00039	-0.007 ± 0.003	0.038491
cg15686615	de et al. 2018	0.015 ± 0.004	0.00059	0.004 ± 0.002	0.0385136
cg13474450	de et al. 2018	0.027 ± 0.007	2.8e-05	0.003 ± 0.002	0.0386264
cg27093403	de et al. 2018	0.015 ± 0.004	0.00025	0.005 ± 0.003	0.0386619
cg00405190	de et al. 2018	0.032 ± 0.008	7.2e-05	0.006 ± 0.003	0.0387276
cg05486924	de et al. 2018	0.024 ± 0.006	8.9e-05	0.004 ± 0.002	0.038728
cg07571745	de et al. 2018	-0.017 ± 0.004	9.2e-05	-0.005 ± 0.002	0.0387374
cg07875215	de et al. 2018	0.018 ± 0.005	0.00037	0.008 ± 0.004	0.0388391
cg09251291	de et al. 2018	-0.021 ± 0.005	8.9e-05	-0.004 ± 0.002	0.0388468
cg08894588	de et al. 2018	0.022 ± 0.005	9.9e-06	0.004 ± 0.002	0.0389053
cg27441114	de et al. 2018	0.021 ± 0.005	0.00011	0.005 ± 0.002	0.038931
cg13644239	de et al. 2018	0.011 ± 0.003	0.00037	0.005 ± 0.002	0.0389317
cg09935282	de et al. 2018	0.004 ± 0.001	5.7e-05	0.004 ± 0.002	0.0390275
cg05035061	de et al. 2018	0.01 ± 0.002	4.2e-05	0.004 ± 0.002	0.0390375
cg03919657	de et al. 2018	0.02 ± 0.006	0.00035	0.004 ± 0.002	0.0390666
cg21156210	Plusquin et al. 2017	0.01 ± 0.002	6.03e-08	0.001 ± 0.001	0.0390904
cg07301329	de et al. 2018	0.013 ± 0.003	2.3e-06	0.006 ± 0.003	0.0391503
cg01612883	de et al. 2018	0.017 ± 0.005	0.00014	0.003 ± 0.002	0.0391555
cg23074881	de et al. 2018	-0.017 ± 0.005	0.00034	-0.005 ± 0.002	0.0391599
cg11193767	de et al. 2018	0.033 ± 0.008	3.2e-05	0.005 ± 0.002	0.0393185
cg01877450	de et al. 2018	0.018 ± 0.004	7.1e-05	0.003 ± 0.001	0.0393748
cg26227957	de et al. 2018	0.023 ± 0.006	0.00025	0.006 ± 0.003	0.0393836
cg07122905	de et al. 2018	-0.018 ± 0.005	0.00034	-0.004 ± 0.002	0.0394077
cg25700432	de et al. 2018	0.015 ± 0.004	0.00022	0.006 ± 0.003	0.0395969
cg24406240	de et al. 2018	0.028 ± 0.007	3.4e-05	0.006 ± 0.003	0.0396056
cg20300794	de et al. 2018	0.018 ± 0.005	0.00021	0.004 ± 0.002	0.0396205
cg16291657	de et al. 2018	0.008 ± 0.002	0.00053	0.003 ± 0.001	0.0396907
cg00936348	de et al. 2018	0.019 ± 0.006	0.00042	0.005 ± 0.002	0.039826
cg26819611	de et al. 2018	0.012 ± 0.003	4.9e-05	0.002 ± 0.001	0.0398976
cg17332198	de et al. 2018	0.015 ± 0.004	0.00042	0.004 ± 0.002	0.0399697
cg09813400	de et al. 2018	0.012 ± 0.003	0.00029	0.003 ± 0.002	0.0400407
cg07714276	de et al. 2018	0.021 ± 0.005	0.00011	0.004 ± 0.002	0.0400499
cg13109911	de et al. 2018	0.017 ± 0.004	0.00012	0.004 ± 0.002	0.0401896
cg19257402	de et al. 2018	0.022 ± 0.005	2.7e-05	0.003 ± 0.001	0.0401989
cg04431508	de et al. 2018	0.014 ± 0.004	0.00018	0.003 ± 0.001	0.0402238
cg16404170	de et al. 2018	-0.009 ± 0.002	8.3e-05	-0.003 ± 0.002	0.0402532
cg00661777	de et al. 2018	-0.029 ± 0.007	2e-05	-0.007 ± 0.003	0.0402716
cg26404422	de et al. 2018	-0.021 ± 0.006	0.00059	-0.006 ± 0.003	0.0403293
cg24003508	de et al. 2018	-0.022 ± 0.006	0.00052	-0.007 ± 0.003	0.0403309
cg20609803	de et al. 2018	0.03 ± 0.008	0.00037	0.005 ± 0.002	0.0404161
cg17479280	de et al. 2018	-0.03 ± 0.006	7.9e-07	-0.005 ± 0.002	0.040426
cg04686354	de et al. 2018	0.028 ± 0.008	0.00049	0.004 ± 0.002	0.0404317
cg04181214	de et al. 2018	0.016 ± 0.005	0.00044	0.005 ± 0.003	0.0405189
cg02458141	de et al. 2018	0.015 ± 0.004	0.00026	0.003 ± 0.001	0.040576
cg09046309	de et al. 2018	0.03 ± 0.008	7.2e-05	0.004 ± 0.002	0.040589
cg01267908	de et al. 2018	-0.017 ± 0.004	4.7e-05	-0.005 ± 0.002	0.040604
cg03228145	de et al. 2018	0.012 ± 0.003	0.00035	0.004 ± 0.002	0.040648
cg05697976	de et al. 2018	0.029 ± 0.007	3.2e-05	0.005 ± 0.002	0.0406594
cg02850815	de et al. 2018	0.02 ± 0.006	0.00037	0.006 ± 0.003	0.0406649
cg15477500	de et al. 2018	0.018 ± 0.005	0.00021	0.004 ± 0.002	0.0408223
cg01648999	de et al. 2018	0.009 ± 0.003	0.00044	0.004 ± 0.002	0.0408803
cg25074794	de et al. 2018	0.025 ± 0.007	0.0002	0.003 ± 0.002	0.0411015
cg15889847	de et al. 2018	0.021 ± 0.006	0.00016	0.003 ± 0.002	0.0411507
cg06851151	de et al. 2018	-0.021 ± 0.006	0.00034	-0.004 ± 0.002	0.0411545
cg11357013	de et al. 2018	0.026 ± 0.007	0.0003	0.004 ± 0.002	0.04129
cg26724841	de et al. 2018	-0.019 ± 0.006	0.00057	-0.006 ± 0.003	0.0413168
cg18431951	de et al. 2018	0.018 ± 0.005	0.00012	0.006 ± 0.003	0.0413271
cg06257058	de et al. 2018	0.034 ± 0.009	0.00011	0.005 ± 0.002	0.0413314
cg04313875	de et al. 2018	0.003 ± 0.001	0.00011	0.001 ± 0.001	0.0414081
cg06954520	de et al. 2018	-0.013 ± 0.004	0.00049	-0.008 ± 0.004	0.0416249
cg24505713	de et al. 2018	0.019 ± 0.005	0.0003	0.003 ± 0.002	0.0418301
cg24435741	de et al. 2018	0.024 ± 0.007	0.00044	0.006 ± 0.003	0.0418477
cg17837191	de et al. 2018	0.031 ± 0.009	0.00042	0.005 ± 0.003	0.0419486
cg10435235	de et al. 2018	-0.021 ± 0.006	0.00012	-0.003 ± 0.002	0.0419537
cg15586392	de et al. 2018	0.025 ± 0.007	0.00025	0.005 ± 0.003	0.042156
cg12799049	de et al. 2018	0.024 ± 0.007	0.00029	0.005 ± 0.003	0.0421601
cg21786381	de et al. 2018	0.009 ± 0.003	0.00046	0.004 ± 0.002	0.0422213
cg12092579	de et al. 2018	-0.019 ± 0.005	5.4e-05	-0.006 ± 0.003	0.0424151
cg27027375	de et al. 2018	0.017 ± 0.005	0.00023	0.006 ± 0.003	0.0424544
cg01699630	de et al. 2018	0.032 ± 0.008	8.8e-05	0.005 ± 0.003	0.0424606
cg10133935	de et al. 2018	0.036 ± 0.008	1.3e-05	0.004 ± 0.002	0.0424841
cg18081760	de et al. 2018	0.011 ± 0.003	0.00025	0.002 ± 0.001	0.0425465
cg01335980	de et al. 2018	0.013 ± 0.004	0.00026	0.005 ± 0.002	0.042787
cg11335969	de et al. 2018	-0.009 ± 0.003	0.00028	-0.003 ± 0.001	0.0428226
cg18517540	de et al. 2018	-0.019 ± 0.005	0.00011	-0.004 ± 0.002	0.0429486
cg13879047	de et al. 2018	0.011 ± 0.003	0.0003	0.003 ± 0.002	0.0430106
cg07859439	de et al. 2018	0.012 ± 0.003	0.00029	0.002 ± 0.001	0.0430387
cg22535089	de et al. 2018	0.026 ± 0.007	0.0001	0.005 ± 0.003	0.0431638
cg10070185	de et al. 2018	0.014 ± 0.004	0.00038	0.002 ± 0.001	0.0431833
cg17446956	de et al. 2018	0.026 ± 0.007	0.0001	0.006 ± 0.003	0.0432225
cg06312985	de et al. 2018	0.023 ± 0.006	0.0003	0.005 ± 0.003	0.0433901
cg27000690	de et al. 2018	0.018 ± 0.005	7.3e-05	0.005 ± 0.003	0.0434154
cg04571130	de et al. 2018	0.022 ± 0.006	0.0002	0.004 ± 0.002	0.0434844
cg18535415	de et al. 2018	0.023 ± 0.005	7.3e-06	0.002 ± 0.001	0.0434968
cg13732164	de et al. 2018	-0.012 ± 0.003	8.5e-05	-0.006 ± 0.003	0.0435186
cg08398132	de et al. 2018	0.026 ± 0.007	0.00023	0.005 ± 0.003	0.0435228
cg17051905	de et al. 2018	0.006 ± 0.002	0.00012	0.002 ± 0.001	0.0436004
cg12421536	de et al. 2018	0.017 ± 0.004	9.3e-05	0.004 ± 0.002	0.0436224
cg27430561	de et al. 2018	0.025 ± 0.006	4.5e-05	0.007 ± 0.003	0.0436985
cg11402303	de et al. 2018	0.018 ± 0.005	0.0001	0.004 ± 0.002	0.0436986
cg04653308	de et al. 2018	0.014 ± 0.004	0.00034	0.003 ± 0.001	0.0438759
cg01241390	de et al. 2018	0.027 ± 0.008	0.00028	0.007 ± 0.004	0.0439018
cg07842386	de et al. 2018	-0.016 ± 0.005	0.00054	-0.005 ± 0.003	0.0439687
cg24156261	de et al. 2018	0.017 ± 0.005	0.00053	0.006 ± 0.003	0.0439798
cg02187196	de et al. 2018	0.021 ± 0.006	0.0002	0.003 ± 0.001	0.043991
cg09841788	de et al. 2018	0.021 ± 0.006	0.00013	0.003 ± 0.002	0.0440818
cg13321166	de et al. 2018	0.024 ± 0.006	0.00013	0.004 ± 0.002	0.0441171
cg14938677	de et al. 2018	0.023 ± 0.004	1.1e-08	0.004 ± 0.002	0.0441875
cg20952652	de et al. 2018	0.025 ± 0.006	7e-06	0.006 ± 0.003	0.0442427
cg25029657	de et al. 2018	-0.012 ± 0.003	0.00024	-0.004 ± 0.002	0.0446438
cg15912390	de et al. 2018	0.024 ± 0.006	0.00013	0.008 ± 0.004	0.0446775
cg12002820	de et al. 2018	-0.008 ± 0.002	0.00044	-0.004 ± 0.002	0.044679
cg03066323	de et al. 2018	0.022 ± 0.005	2.8e-05	0.005 ± 0.002	0.0449536
cg09789874	de et al. 2018	0.029 ± 0.007	6.9e-05	0.005 ± 0.002	0.0451063
cg03322353	de et al. 2018	0.025 ± 0.007	0.00047	0.006 ± 0.003	0.0452433
cg14611767	de et al. 2018	0.026 ± 0.007	0.00041	0.004 ± 0.002	0.0452798
cg12445422	de et al. 2018	0.017 ± 0.005	0.0002	0.004 ± 0.002	0.0453863
cg14112356	de et al. 2018	-0.022 ± 0.006	0.00053	-0.005 ± 0.002	0.0454022
cg22481695	de et al. 2018	0.032 ± 0.008	0.00015	0.007 ± 0.003	0.0454639
cg07491589	de et al. 2018	0.007 ± 0.002	0.00021	0.002 ± 0.001	0.0456795
cg16959758	de et al. 2018	0.016 ± 0.005	0.00046	0.003 ± 0.002	0.0456933
cg00543769	de et al. 2018	0.019 ± 0.005	0.00032	0.007 ± 0.003	0.0457917
cg26108329	de et al. 2018	0.02 ± 0.005	0.00022	0.003 ± 0.002	0.0458169
cg20222562	de et al. 2018	0.03 ± 0.007	3.6e-05	0.006 ± 0.003	0.0458768
cg21571162	de et al. 2018	0.009 ± 0.002	6.9e-05	0.003 ± 0.002	0.0459016
cg07035242	de et al. 2018	0.013 ± 0.004	0.00031	0.003 ± 0.002	0.0459488
cg27485921	de et al. 2018	0.024 ± 0.006	9.8e-05	0.004 ± 0.002	0.045991
cg06731865	de et al. 2018	0.011 ± 0.003	0.00034	0.005 ± 0.002	0.0460081
cg00219816	de et al. 2018	0.022 ± 0.006	0.0004	0.005 ± 0.003	0.0461233
cg03568673	de et al. 2018	0.028 ± 0.007	9.2e-05	0.004 ± 0.002	0.0462277
cg01938023	de et al. 2018	0.019 ± 0.005	0.00021	0.004 ± 0.002	0.0462294
cg04731714	de et al. 2018	0.012 ± 0.003	1.8e-05	0.004 ± 0.002	0.0462669
cg25249849	de et al. 2018	0.012 ± 0.004	0.00051	0.004 ± 0.002	0.0462818
cg04468671	de et al. 2018	0.019 ± 0.004	1.3e-05	0.004 ± 0.002	0.0462881
cg11940177	de et al. 2018	0.029 ± 0.006	2.3e-06	0.005 ± 0.002	0.0463312
cg09010707	de et al. 2018	0.017 ± 0.005	0.00021	0.005 ± 0.002	0.046337
cg22337945	de et al. 2018	0.008 ± 0.002	0.00044	0.003 ± 0.002	0.0463555
cg01882767	de et al. 2018	-0.007 ± 0.002	0.00051	-0.003 ± 0.001	0.0463893
cg19445588	de et al. 2018	0.017 ± 0.005	0.00048	0.006 ± 0.003	0.0467404
cg17620335	de et al. 2018	0.031 ± 0.006	4.7e-07	0.006 ± 0.003	0.0467947
cg04528720	de et al. 2018	-0.016 ± 0.004	3.9e-05	-0.004 ± 0.002	0.0468174
cg27545615	de et al. 2018	0.032 ± 0.009	0.00024	0.006 ± 0.003	0.0469628
cg15698299	de et al. 2018	0.021 ± 0.006	0.00033	0.003 ± 0.002	0.0471396
cg13618969	de et al. 2018	0.03 ± 0.008	0.00015	0.005 ± 0.002	0.0471728
cg06398474	de et al. 2018	0.014 ± 0.004	0.00011	0.005 ± 0.003	0.0472696
cg08750534	de et al. 2018	0.01 ± 0.003	0.00012	0.005 ± 0.003	0.0473029
cg21197871	de et al. 2018	0.014 ± 0.004	0.00027	0.004 ± 0.002	0.0473793
cg00339769	de et al. 2018	0.011 ± 0.003	0.00023	0.004 ± 0.002	0.0475077
cg07434244	de et al. 2018	0.017 ± 0.004	6.8e-05	0.003 ± 0.001	0.0475677
cg03539717	de et al. 2018	0.016 ± 0.004	2.3e-05	0.003 ± 0.002	0.0475932
cg10718056	de et al. 2018	0.026 ± 0.007	0.00027	0.004 ± 0.002	0.0476529
cg00795812	de et al. 2018	-0.021 ± 0.005	8e-05	-0.004 ± 0.002	0.0476576
cg13742400	de et al. 2018	0.02 ± 0.005	8.6e-06	0.004 ± 0.002	0.0476655
cg08008352	de et al. 2018	0.023 ± 0.006	0.00012	0.003 ± 0.002	0.0477736
cg11638399	de et al. 2018	0.026 ± 0.007	0.00022	0.005 ± 0.002	0.0477796
cg27060793	de et al. 2018	-0.012 ± 0.004	0.00058	-0.007 ± 0.003	0.0478375
cg08195176	de et al. 2018	0.029 ± 0.007	1.6e-05	0.004 ± 0.002	0.0478505
cg07234097	de et al. 2018	0.019 ± 0.005	0.00013	0.003 ± 0.002	0.0480124
cg16771652	de et al. 2018	0.018 ± 0.005	0.0001	0.004 ± 0.002	0.0481237
cg08146841	de et al. 2018	0.02 ± 0.005	0.00024	0.007 ± 0.004	0.0481707
cg00524900	de et al. 2018	0.03 ± 0.006	4.2e-07	0.005 ± 0.003	0.0482181
cg21249659	de et al. 2018	0.028 ± 0.008	0.00032	0.004 ± 0.002	0.0482755
cg06858555	de et al. 2018	0.01 ± 0.003	0.00054	0.003 ± 0.001	0.0484081
cg07291349	de et al. 2018	0.024 ± 0.006	8.5e-05	0.007 ± 0.003	0.0484179
cg20894640	de et al. 2018	-0.016 ± 0.005	0.00032	-0.005 ± 0.002	0.0487261
cg04730794	de et al. 2018	0.026 ± 0.007	0.00042	0.007 ± 0.003	0.0487344
cg23258615	de et al. 2018	0.016 ± 0.005	0.00045	0.003 ± 0.001	0.0487978
cg17216243	de et al. 2018	0.026 ± 0.007	0.00036	0.006 ± 0.003	0.0488706
cg13562353	de et al. 2018	0.012 ± 0.003	0.0002	0.004 ± 0.002	0.0488988
cg10145533	de et al. 2018	-0.024 ± 0.006	1.6e-05	-0.005 ± 0.003	0.0489407
cg23750365	de et al. 2018	-0.005 ± 0.001	0.00023	-0.002 ± 0.001	0.0490535
cg22489510	de et al. 2018	0.023 ± 0.006	6.8e-05	0.004 ± 0.002	0.0493477
cg26413730	de et al. 2018	-0.012 ± 0.002	1.7e-07	-0.003 ± 0.001	0.0493902
cg15947534	de et al. 2018	0.012 ± 0.003	1.2e-05	0.004 ± 0.002	0.0494601
cg27050612	de et al. 2018	0.019 ± 0.005	0.00036	0.003 ± 0.002	0.0494838
cg10402995	de et al. 2018	0.014 ± 0.004	0.00047	0.005 ± 0.003	0.0495172
cg04195000	de et al. 2018	-0.01 ± 0.003	0.0001	-0.003 ± 0.002	0.0495723
cg26842080	de et al. 2018	0.026 ± 0.006	1.1e-05	0.007 ± 0.003	0.0496194
cg21727145	de et al. 2018	0.027 ± 0.005	4.4e-07	0.004 ± 0.002	0.0499594
cg06248767	de et al. 2018	0.005 ± 0.001	5.3e-05	0.003 ± 0.002	0.0499704
a de et al. Long-term Air Pollution Exposure, Genome-wide DNA Methylation and Lung Function in the LifeLines Cohort Study. Environ Health Perspect 2018;126:027004
b Plusquin et al. DNA methylation and exposure to ambient air pollution in two prospective cohorts. Environ Int 2017;108:127-136
c Regression coefficient from statistical model. The coefficient is per 10 µg/m3 of NO2 in de et al. 2018, 1 µg/m3 of NO2 in Plusquin et al. 2017, and 1 µg/m3 NO2 in the Korean COPD Cohort.
d Standard error of regression coefficient
e Statistical significance from statistical model

## Sheet: Table S7
Table S7. Associations between methylation levels at air pollution associated CpGs (FDR < 0.05) and the expression levels of nearby genes: cis-eQTMs
Probe (chromosomal position)	Gene Name	HGNC Gene Symbol	N	Z	P
cg16396978 (chr1:25936677)	ENSG00000117640	MTFR1L	3075	3.972	7.1e-05
	ENSG00000117643	MAN1C1	3075	4.175	3e-05
	ENSG00000157978	LDLRAP1	3075	4.387	1.2e-05
	ENSG00000183726	TMEM50A	3075	-3.57	0.00036
	ENSG00000204178	TMEM57	3075	4.307	1.7e-05
	ENSG00000225643		3075	2.015	0.044
cg13451048 (chr1:44820073)	ENSG00000178028	DMAP1	3075	2.525	0.012
	ENSG00000187147	RNF220	3075	2.336	0.02
cg02769668 (chr1:93302925)	ENSG00000122406	RPL5	3075	2.467	0.014
cg02901136 (chr1:153348305)	ENSG00000163220	S100A9	3075	-4.105	4e-05
	ENSG00000163221	S100A12	3075	-6.066	1.3e-09
	ENSG00000196154	S100A4	3075	-3.276	0.001
	ENSG00000197956	S100A6	3075	-3.509	0.00045
cg09950920 (chr2:208734940)	ENSG00000163249	CCNYL1	3075	-2.126	0.034
	ENSG00000178385	PLEKHM3	3075	-2.792	0.005
	ENSG00000244567		3075	-2.058	0.04
cg19351166 (chr2:209133632)	ENSG00000138413	IDH1	3075	-2.042	0.041
	ENSG00000144407	PTH2R	2182	-2.604	0.009
	ENSG00000178385	PLEKHM3	3075	-2.633	0.008
cg01188562 (chr3:98637410)	ENSG00000249274	PDLIM1P4	3075	2.561	0.01
cg17343451 (chr3:183899704)	ENSG00000114770	ABCC5	3075	-3.345	0.00082
	ENSG00000114867	EIF4G1	3075	2.746	0.006
	ENSG00000145191	EIF2B5	3075	3.129	0.002
	ENSG00000175182	FAM131A	3075	-2.161	0.031
cg04252203 (chr3:194696866)	ENSG00000230266	XXYLT1-AS2	3075	-2.528	0.011
cg16649791 (chr4:816968)	ENSG00000127419	TMEM175	3075	2.196	0.028
	ENSG00000133256	PDE6B	3075	2.644	0.008
	ENSG00000169020	ATP5I	3075	2.353	0.019
cg25913520 (chr4:13524041)	ENSG00000038219	BOD1L1	3075	-2.001	0.045
cg13775316 (chr4:109093218)	ENSG00000138795	LEF1	3075	-6.356	2.1e-10
	ENSG00000138796	HADH	3075	-2.047	0.041
	ENSG00000232021	LEF1-AS1	3075	-5.897	3.7e-09
cg23112301 (chr5:10765559)	ENSG00000112977	DAP	3075	-3.2	0.001
cg13625213 (chr5:95915327)	ENSG00000153113	CAST	3075	-2.093	0.036
cg18194153 (chr5:175967218)	ENSG00000048162	NOP16	3075	2.401	0.016
	ENSG00000146083	RNF44	3075	-5.057	4.3e-07
cg11586857 (chr6:31540136)	ENSG00000204389	HSPA1A	3075	2.3	0.021
	ENSG00000204420	C6orf25	3075	2.39	0.017
	ENSG00000204427	ABHD16A	3075	2.782	0.005
	ENSG00000204439	C6orf47	3075	2.863	0.004
	ENSG00000204463	BAG6	3075	3.207	0.001
	ENSG00000204469	PRRC2A	3075	3.395	0.00069
	ENSG00000204472	AIF1	3075	2.377	0.017
	ENSG00000204475	NCR3	3075	4.215	2.5e-05
	ENSG00000213719	CLIC1	3075	2.152	0.031
	ENSG00000226979	LTA	3075	-5.798	6.7e-09
	ENSG00000232810	TNF	3075	-5.207	1.9e-07
	ENSG00000255552	LY6G6E	3075	2.575	0.01
cg05454562 (chr6:33254447)	ENSG00000197283	SYNGAP1	3075	3.439	0.00058
	ENSG00000202441	RNY4P10	3075	-2.475	0.013
	ENSG00000204228	HSD17B8	3075	2.453	0.014
	ENSG00000204231	RXRB	3075	-3.83	0.00013
	ENSG00000231500	RPS18	3075	3.036	0.002
	ENSG00000237441	RGL2	3075	-7.793	6.5e-15
	ENSG00000237649	KIFC1	3075	2.244	0.025
cg16998831 (chr7:187686)	ENSG00000177706	FAM20C	3075	-4.914	8.9e-07
	ENSG00000240859		3075	2.82	0.005
cg09607488 (chr8:99963657)	ENSG00000104375	STK3	3075	2.61	0.009
cg04130427 (chr9:77113915)	ENSG00000119121	TRPM6	3075	-3.083	0.002
cg13999433 (chr9:117156883)	ENSG00000157693	C9orf91	3075	-2.214	0.027
cg10575075 (chr10:31288634)	ENSG00000183621	ZNF438	3075	-4.202	2.6e-05
cg03370752 (chr11:61136373)	ENSG00000149476	DAK	3075	3.437	0.00059
	ENSG00000149483	TMEM138	3075	3.069	0.002
	ENSG00000149532	CPSF7	3075	-3.798	0.00015
	ENSG00000167986	DDB1	3075	3.757	0.00017
	ENSG00000167987	VPS37C	3075	-4.915	8.9e-07
	ENSG00000187049	TMEM216	3075	2.312	0.021
cg11691844 (chr11:85460604)	ENSG00000073921	PICALM	3075	-4.194	2.7e-05
cg17510957 (chr11:121466629)	ENSG00000137642	SORL1	3075	-2.099	0.036
cg12902426 (chr12:3068889)	ENSG00000206044		3075	-3.522	0.00043
cg05171937 (chr12:27396765)	ENSG00000211455	STK38L	3075	-2.44	0.015
cg13559144 (chr12:124086193)	ENSG00000111361	EIF2B1	3075	3.331	0.00086
	ENSG00000150977	RILPL2	3075	1.983	0.047
cg06992688 (chr14:94491958)	ENSG00000089737	DDX24	3075	4.805	1.5e-06
	ENSG00000100628	ASB2	3075	5.341	9.3e-08
	ENSG00000119632	IFI27L2	3075	2.038	0.042
	ENSG00000258987		2182	2.471	0.013
cg15352829 (chr14:105391018)	ENSG00000099814	CEP170B	3075	4.197	2.7e-05
	ENSG00000140104	C14orf79	3075	2.895	0.004
	ENSG00000142208	AKT1	3075	2.321	0.02
	ENSG00000166428	PLD4	3075	2.154	0.031
	ENSG00000170779	CDCA4	3075	4.436	9.2e-06
	ENSG00000179627	ZBTB42	3075	2.858	0.004
	ENSG00000183484	GPR132	3075	2.004	0.045
	ENSG00000185567	AHNAK2	3075	-6.255	4e-10
	ENSG00000203485	INF2	3075	-2.592	0.01
	ENSG00000258701	LINC00638	3075	-4.863	1.2e-06
	ENSG00000258811		3075	-2.738	0.006
cg04025675 (chr15:45671028)	ENSG00000138606	SHF	3075	-3.595	0.00032
	ENSG00000171763	SPATA5L1	3075	20.412	1.3e-92
	ENSG00000171766	GATM	3075	-18.099	3.2e-73
cg16727006 (chr16:87470545)	ENSG00000103264	FBXO31	3075	-3.376	0.00074
cg22888787 (chr17:27950276)	ENSG00000108262	GIT1	3075	2.335	0.02
	ENSG00000141298	SSH2	3075	-2.371	0.018
	ENSG00000167543	TP53I13	3075	5.389	7.1e-08
	ENSG00000167549	CORO6	3075	3.992	6.5e-05
	ENSG00000168792	ABHD15	3075	4.094	4.2e-05
	ENSG00000198720	ANKRD13B	3075	7.004	2.5e-12
cg00227781 (chr17:72450036)	ENSG00000167850	CD300C	3075	-2.211	0.027
	ENSG00000167851	CD300A	3075	-2.226	0.026
	ENSG00000170412	GPRC5C	3075	-2.202	0.028
	ENSG00000196169	KIF19	3075	3.582	0.00034
cg06642503 (chr19:35597415)	ENSG00000012124	CD22	3075	3.266	0.001
	ENSG00000089327	FXYD5	3075	1.994	0.046
	ENSG00000105699	LSR	3075	2.983	0.003
cg15050103 (chr19:53642858)	ENSG00000182986	ZNF320	3075	2.053	0.04
	ENSG00000197497	ZNF665	3075	3.204	0.001
	ENSG00000197928	ZNF677	3075	4.019	5.8e-05
	ENSG00000197937	ZNF347	3075	2.766	0.006
	ENSG00000269051		3075	2.219	0.026
cg06109293 (chr19:56850658)	ENSG00000131848	ZSCAN5A	3075	2.003	0.045
	ENSG00000166770	ZNF667-AS1	3075	-2.892	0.004
	ENSG00000167685	ZNF444	3075	2.165	0.03
	ENSG00000240225	ZNF542	3075	-2.464	0.014
	ENSG00000266631		2182	1.982	0.047
	ENSG00000266907		1525	-2.252	0.024
cg27650906 (chr20:21372807)	ENSG00000088970	PLK1S1	3075	2.749	0.006
cg01261013 (chr21:37691747)	ENSG00000159228	CBR1	3075	-2.274	0.023
	ENSG00000159259	CHAF1B	3075	2.02	0.043
	ENSG00000185917	SETD4	3075	2.704	0.007
	ENSG00000214867	SRSF9P1	3075	-2.434	0.015
	ENSG00000236830	CBR3-AS1	3075	3.495	0.00047
Nearby genes are genes residing within a window of 250kb around the transcription start site (TSS) of a transcript.
Z score drived from a meta-analysis of four studies (Leiden Longevity Study, LifeLines Study, Rotterdam Study, and Netherland Twin study)

## Sheet: Table S8
Table S8. Differential methylation of an interaction between NO2 exposure and COPD status
Chra	Gene (distance to geneb)	Probe	Coefc	SEd	Pe
4	CPLX1	cg16649791	0.013	0.006	0.02
12	DDX55	cg13559144	-0.002	0.001	0.03
13	EDNRB	cg23326536	0.003	0.001	0.03
a Chromosome.
b Distance to transcription start site of the mapped gene (base pair).
c Regression coefficient for the interaction term.
d Standard error of regression coefficient.
e Uncorrected p-value.
