# Supplementary material for: Genome-wide DNA methylation and long-term ambient air pollution exposure in Korean adults
Source: Clin Epigenetics. 2019 Feb 28;11:37. doi: 10.1186/s13148-019-0635-z (PMC6396524; doi:10.1186/s13148-019-0635-z)
Supplement: Supplementary file 3 — Table S9. Differential methylation in relation to PM10 exposure. Table S10. Differential methylation in relation to NO2 exposure (XLSX 46770 kb) [file 13148_2019_635_MOESM3_ESM.xlsx]

## Sheet: Contents
Additional File 3:
Table S9: Differential methylation in relation to PM10 exposure
Table S10: Differential methylation in relation to NO2 exposure

## Sheet: Table S9
Table S9: Differential methylation in relation to PM10 exposure
Chromosome	Physical position (hg37.3)	Probe	Coefa	Uncorrected P
6	33254447	cg05454562	0.00636751	4.29653e-09
9	117156883	cg13999433	0.00686171	3.85455e-08
11	85460604	cg11691844	0.0058959	1.05869e-07
2	97205147	cg04722215	-0.00565709	1.44928e-07
1	72749275	cg07721244	0.00352703	1.58929e-07
7	187686	cg16998831	0.00847216	2.9936e-07
18	21163172	cg12709880	0.00742513	3.8351e-07
3	194696866	cg04252203	0.00505774	6.74949e-07
16	85455911	cg26964426	0.0250318	8.32222e-07
3	138581702	cg21742790	0.00491288	8.61948e-07
14	94491958	cg06992688	0.00827346	9.98074e-07
8	28961315	cg07023317	0.0079867	1.35941e-06
14	20926227	cg04928930	0.00545907	1.94167e-06
2	32490766	cg22805603	0.00400843	2.33553e-06
6	127588451	cg23713965	0.000694818	4.23079e-06
1	161171469	cg08850169	0.00478255	4.38716e-06
5	1672318	cg06850417	0.00880342	4.8267e-06
2	65594890	cg14480116	0.00633383	6.14297e-06
19	38270280	cg12821045	0.00116858	6.28682e-06
1	200994098	cg15288326	0.00850497	6.33504e-06
2	238600061	cg15579587	0.00119127	6.51437e-06
10	92681082	cg22534097	0.00612313	7.64202e-06
18	74257894	cg16270399	0.0058328	8.07229e-06
12	27396765	cg05171937	0.00602821	8.1507e-06
17	56345839	cg12570429	0.00481637	8.27589e-06
14	22362441	cg18557684	0.000773269	8.61454e-06
7	101535821	cg23445003	0.0066339	8.77831e-06
6	90951134	cg18477569	0.00537828	9.31916e-06
3	188506715	cg00902153	0.00458237	1.16459e-05
15	38117466	cg07989851	0.00350437	1.31311e-05
7	108112767	cg11601120	-0.00331032	1.35913e-05
1	33497125	cg11254053	0.0048958	1.36193e-05
2	211179959	cg21468315	-0.00236691	1.41175e-05
5	95634103	cg25539505	0.00677937	1.47382e-05
22	36561746	cg11835355	0.00634357	1.48771e-05
5	137024163	cg09530650	0.0048446	1.5173e-05
2	208734940	cg09950920	0.00698344	1.54829e-05
6	30459867	cg17615629	-0.00759159	1.64823e-05
20	2085157	cg12237948	0.00792179	1.66849e-05
10	43360327	cg20628663	0.00807824	1.71947e-05
19	56130797	cg15986587	0.00817201	1.75113e-05
4	87849250	cg02262553	0.00568968	1.80289e-05
19	47735882	cg09877117	0.00356505	1.91076e-05
16	67181466	cg06352352	0.0046597	1.95837e-05
1	44440676	cg20685020	0.00118888	1.98096e-05
6	32938781	cg06361403	0.00154815	2.02609e-05
7	105987258	cg26427498	0.00276976	2.07582e-05
7	2185550	cg02185182	0.00606254	2.1516e-05
12	1099823	cg08197201	0.000705068	2.32024e-05
9	129829146	cg14306650	0.00836489	2.44323e-05
1	153348305	cg02901136	0.00650744	2.45274e-05
1	244613363	cg01012879	0.006127	2.68672e-05
11	66104485	cg14562054	-0.00478961	2.6984e-05
2	102758186	cg05886087	0.00572938	2.72643e-05
10	73498766	cg01470340	0.00547781	2.73323e-05
1	229123641	cg08858998	0.0049312	2.7442e-05
7	101457175	cg01401327	0.00452683	2.7552e-05
9	102783481	cg14242714	0.00168733	2.84382e-05
11	96123810	cg03075605	0.00347545	2.88004e-05
10	3168776	cg16963373	-0.00130016	2.92008e-05
19	56850658	cg06109293	0.0133667	3.16562e-05
1	120437090	cg07814932	0.00599639	3.20451e-05
6	24933103	cg25050392	-0.00907474	3.23018e-05
11	61136373	cg03370752	0.00684272	3.3427e-05
10	18948217	cg16338816	0.000783792	3.365e-05
12	113799660	cg00859441	0.00691172	3.40223e-05
1	172410217	cg00501765	0.00533121	3.44036e-05
10	31147088	cg08764162	0.00568622	3.53089e-05
8	22131675	cg03594078	0.0058594	3.7742e-05
2	6910588	cg02738156	0.00366987	3.82017e-05
10	129794994	cg07053114	0.00459497	3.91956e-05
17	80084571	cg10505658	-0.00582085	4.31007e-05
8	49643972	cg02098075	0.00639634	4.33153e-05
1	25936677	cg16396978	0.00528214	4.43456e-05
17	75995968	cg14523804	0.00713981	4.54264e-05
17	53511321	cg04071967	0.0042936	4.58015e-05
18	11978319	cg20922701	0.00677889	4.60077e-05
16	68000763	cg09086087	0.002998	4.72699e-05
6	31540136	cg11586857	-0.00430146	4.77428e-05
17	13976536	cg08036492	0.00512478	4.87355e-05
19	53869454	cg17125166	0.00251927	4.89393e-05
19	45450501	cg25746394	0.00494326	4.99828e-05
13	50569769	cg18546006	0.00391508	5.10743e-05
6	32904317	cg10411221	0.00360513	5.2879e-05
3	156530658	cg25738116	0.00783292	5.32785e-05
17	35969432	cg21012979	0.00088068	5.41804e-05
18	43683922	cg18069568	0.00710185	5.51863e-05
9	35042344	cg13534791	0.00344327	5.55403e-05
20	48328658	cg00340958	0.00566132	5.62827e-05
6	41130978	cg10725937	0.00487966	5.6312e-05
6	170099238	cg13640297	0.00548338	5.71168e-05
1	110113304	cg19244300	0.00531616	6.17287e-05
11	123389435	cg26678144	-0.00453032	6.19833e-05
5	172748917	cg20977312	0.00686869	6.25603e-05
11	47633146	cg18512352	0.00502799	6.34428e-05
6	33386135	cg20955491	0.000856218	6.47261e-05
20	32893975	cg02138331	0.00707091	6.47778e-05
1	50882446	cg18122419	0.00300345	6.64705e-05
12	50203811	cg22032626	0.00393227	6.73872e-05
10	12086036	cg26588061	0.00752913	6.85024e-05
9	109683834	cg14057303	-0.00482752	7.12722e-05
16	84776329	cg05298510	0.00820822	7.17968e-05
2	366113	cg20823026	-0.00507862	7.19057e-05
3	46244099	cg10499974	0.00593946	7.36322e-05
3	12937954	cg23410501	0.00340153	7.37922e-05
1	212965686	cg18755581	0.000833712	7.39039e-05
5	95252658	cg16998950	0.00676759	7.90569e-05
11	66085958	cg19090861	0.00340259	8.01567e-05
2	201936505	cg04865026	0.00668133	8.09824e-05
19	13054470	cg13466180	0.00810471	8.27238e-05
1	159173540	cg23018689	0.00441922	8.42133e-05
12	56510361	cg20985486	0.000703119	8.51371e-05
12	27396706	cg26160945	0.00511764	8.75072e-05
15	100890963	cg02579959	0.00885163	8.75174e-05
6	7403054	cg10471548	0.00711082	8.78646e-05
4	1742463	cg08947915	0.00466046	8.81144e-05
19	47220401	cg23864632	0.000632941	8.84833e-05
21	37691747	cg01261013	0.00652745	9.04846e-05
20	18491484	cg12339328	0.00488751	9.11563e-05
17	78519192	cg18413339	0.00118998	9.233e-05
6	31582837	cg24211388	0.00374357	9.34097e-05
1	205060293	cg24450653	0.00563919	9.38754e-05
7	75535491	cg03069204	0.00362959	9.48068e-05
15	59729906	cg07488684	0.00171416	9.61184e-05
18	3250274	cg26708427	-0.00566579	9.71234e-05
14	93252030	cg23256480	-0.000838809	9.72271e-05
10	28570835	cg11952493	0.00729057	9.90512e-05
1	47051752	cg01440934	0.00571182	0.000102857
12	24577904	cg24011341	-0.00446973	0.000102897
17	73584029	cg12184886	0.00411737	0.000103595
10	74075783	cg10919111	0.00460661	0.000104338
11	844593	cg01636582	0.00378054	0.000105316
11	69264617	cg16182447	0.00117265	0.000106562
1	203787773	cg12736206	0.00454403	0.000106749
1	8877741	cg03001415	0.000779737	0.000109097
4	6914621	cg14594044	0.00613889	0.000109329
7	30829005	cg07136111	0.00428071	0.00011203
12	2452955	cg13371705	0.00648154	0.000112858
9	99540452	cg08042643	0.000419117	0.000112941
12	132379260	cg23394420	0.00070426	0.000115212
8	29719552	cg24009881	0.00468343	0.000118081
13	50216117	cg17056618	0.00503232	0.00011886
1	153509323	cg08106792	0.00332078	0.000119957
1	228194443	cg01051310	0.00266456	0.000121559
19	18304042	cg21982467	0.000809578	0.000123181
4	177968622	cg12431483	0.00265611	0.000124778
3	183899704	cg17343451	0.00525227	0.000125555
12	52078762	cg15029631	0.00844993	0.00012567
6	45388522	cg09541256	0.00136326	0.000125965
3	126236769	cg05620036	0.00599826	0.000128074
10	114574152	cg16660547	0.0078687	0.000132724
10	7825899	cg05008854	0.00423365	0.000133185
11	17843855	cg15312943	0.00510657	0.000134985
1	43833600	cg24729481	0.000831379	0.000135522
17	20841370	cg17972600	-0.00201914	0.000135536
6	31540014	cg21999229	-0.00465273	0.00013648
2	198436483	cg01766396	0.00599214	0.000136793
2	242711046	cg20489909	0.00249467	0.000138562
19	16392219	cg19879906	0.00390244	0.000139617
3	124304960	cg04915618	0.0186458	0.000140687
1	154943932	cg19356022	0.00516497	0.000147075
5	17444401	cg20934416	0.00792435	0.000148013
2	100290346	cg10208368	-0.0032671	0.000148563
16	4784336	cg04647781	0.00302691	0.00014914
14	69262103	cg16094511	0.00276774	0.000151343
9	101011718	cg13709496	0.00433574	0.000153107
2	239478440	cg08879579	0.00468636	0.000153252
20	22559676	cg06226567	0.0017431	0.000154575
11	12410134	cg18003970	0.00185093	0.000155868
17	40089267	cg14340336	0.00103108	0.000157865
8	87521456	cg22094071	0.00521854	0.000158095
13	92002454	cg02297838	0.00432207	0.000158931
10	89623353	cg18665732	0.000673961	0.000160308
2	60755359	cg16951074	0.00930965	0.000163172
5	10150331	cg04199615	-0.0054111	0.000163743
6	32939292	cg05074892	-0.0008509	0.000164962
1	185014264	cg26542888	0.000636829	0.000165654
20	62371961	cg22519017	0.000674894	0.000167672
1	26202441	cg05154698	0.0017809	0.000168414
6	41254885	cg06196379	0.00411683	0.000172216
11	67183616	cg10422334	-0.00413078	0.000173693
8	123687197	cg21597811	0.00668137	0.000174037
1	2321364	cg05368971	0.0044332	0.000174857
2	241807924	cg24371033	0.00349735	0.000177379
4	141575212	cg22631616	-0.00754449	0.000178048
17	59328313	cg02275530	0.0047902	0.000179618
3	11267525	cg17571559	0.00540081	0.000181221
1	87797390	cg20283668	0.000633436	0.000183145
2	241644240	cg12565788	-0.00514429	0.000184608
13	114839662	cg24126698	0.0045945	0.000185835
7	157090146	cg04088945	0.00607865	0.000186405
1	171714300	cg14028598	0.00560088	0.000189371
9	95799870	cg13819552	0.00266154	0.000192358
1	228346181	cg09257635	-0.00117299	0.000194654
8	133791512	cg25462189	0.00757645	0.00019641
6	151258520	cg15044453	0.00538687	0.00019713
3	57583429	cg26103560	-0.00173949	0.000198366
3	126702817	cg00588027	0.00130211	0.00019853
22	37309487	cg01064979	0.00413669	0.000199402
21	27538021	cg14414154	0.00529545	0.000200601
8	102209920	cg11849798	0.00780957	0.000201055
16	70473841	cg05261349	0.00533453	0.000201486
16	11734383	cg09481483	0.00368918	0.000201805
2	61607478	cg02054108	0.00683456	0.000201939
5	114601105	cg18136122	-0.00169708	0.000203234
1	236254344	cg17451941	0.00453904	0.000205912
14	105127242	cg16761754	0.00327299	0.000206102
7	92353454	cg08300570	0.00471521	0.000208985
11	66034922	cg15201417	0.00336698	0.000213266
4	119732131	cg16640599	0.00474063	0.000218904
20	45179226	cg11173131	0.00360657	0.000220244
16	14375926	cg16807297	-0.00596375	0.000220956
13	114129004	cg19502671	0.00390199	0.000221409
1	28559339	cg01877196	0.000606908	0.000223839
11	134126323	cg19037107	0.00725638	0.000225261
20	17540975	cg14801864	0.00538553	0.000228923
15	57272441	cg13033086	0.00666148	0.000229074
12	108913049	cg03549024	-0.000867828	0.000231454
7	4850260	cg03310874	0.00360201	0.000231989
2	169887819	cg18912768	0.00693326	0.000233247
19	13259872	cg17753124	0.00459744	0.000233566
5	139135602	cg12337005	0.00437351	0.000235937
22	18042722	cg00748432	0.00463667	0.000237874
10	77548353	cg13852284	0.00527131	0.000239565
6	32180045	cg20241876	0.00365222	0.000240959
10	16741464	cg04257388	0.0078162	0.000247842
2	10687962	cg17644856	0.00636951	0.00024943
12	124429295	cg17723958	0.00807119	0.000250717
3	136676672	cg22746584	0.00197079	0.000254982
5	127146516	cg06893379	0.00743204	0.000255131
3	13462145	cg03931678	0.000625509	0.000257312
14	70264869	cg21088438	0.0060963	0.000257443
17	48506385	cg18038894	0.00486312	0.000261687
8	42009223	cg01632240	0.00476951	0.000263192
14	71108024	cg04536689	0.00261686	0.000265189
13	77894098	cg09009788	0.00564289	0.000267354
2	59919051	cg21406144	0.00702198	0.000268584
12	26277826	cg03046445	0.000983723	0.000270107
6	15243923	cg02084214	0.00428567	0.00027244
14	94576048	cg23893332	0.0038983	0.000272722
19	40946878	cg23990942	0.003725	0.000272911
6	28412459	cg23847843	0.0100873	0.000273787
2	166626783	cg15739581	0.00416764	0.00027693
4	88049275	cg23210971	0.00807038	0.000277769
1	68297703	cg17931620	0.00487651	0.00027855
15	100890907	cg10933959	0.00703174	0.000278739
19	18959506	cg05336188	0.00412301	0.000278772
2	102425416	cg21698385	0.00127673	0.00028096
1	158149228	cg13765621	0.00519319	0.000281184
6	113993995	cg20222562	0.00592514	0.000283565
19	35597415	cg06642503	-0.00322616	0.00028368
16	87470545	cg16727006	-0.00663714	0.000284443
17	81020224	cg22379668	0.00434101	0.000285746
6	46924482	cg16096172	0.00508765	0.000285929
10	61153075	cg11832000	0.00887516	0.000286277
20	1247058	cg12767834	0.000664498	0.00028644
3	195623338	cg00651401	0.00137198	0.000287804
12	7940852	cg12688240	0.00489814	0.000289454
2	174862824	cg00748072	0.00443429	0.000290039
6	170532633	cg24454932	0.00604446	0.000291022
11	111957596	cg13186466	0.00107751	0.000291838
4	1283667	cg02755561	0.000652677	0.000292015
5	134611106	cg23911433	0.00731381	0.000292223
5	170814177	cg10513437	0.00228675	0.000296794
2	152220529	cg03406844	0.00688115	0.000297172
4	84377363	cg05908248	0.00059883	0.000297821
7	150063431	cg04642165	0.00653	0.000300507
2	10688100	cg03222929	0.00662741	0.000301635
17	7814172	cg23115933	0.00281525	0.000302651
20	36531399	cg07716390	0.00135773	0.000304205
5	148810177	cg11671363	0.00473862	0.00030479
4	40964962	cg07291349	0.00624601	0.000305847
6	117826706	cg02575483	0.00389458	0.000308158
6	28885568	cg00259404	0.00410608	0.000308642
12	109915151	cg04231958	0.00113616	0.000309375
12	133100355	cg24847628	-0.00248845	0.000310882
2	121554817	cg06969469	-0.00223791	0.00031498
14	21153451	cg21882356	0.00449653	0.000315612
6	155816164	cg16095551	0.0050751	0.000316494
9	36169949	cg15248035	0.00566294	0.000317065
6	170102160	cg22307285	0.000982175	0.000318557
6	32165321	cg13185046	0.00431215	0.000318657
12	65723693	cg05475386	0.00670001	0.00031929
1	55117536	cg26406563	0.00339449	0.000322417
8	27472239	cg11775417	0.000916268	0.000323828
1	32966668	cg10841529	0.00191227	0.000327956
6	99236007	cg08213590	0.0142323	0.000328607
17	45908849	cg14860614	0.00112268	0.000329306
1	161183820	cg07356342	0.00423874	0.000330069
22	36558091	cg01557221	-0.00652865	0.000330163
11	117687628	cg24149237	0.0042765	0.000332759
9	14314158	cg14455366	0.00111476	0.000334684
7	4752983	cg27640064	0.0040719	0.000335681
1	55353706	cg17901584	0.00846382	0.000335744
6	132722045	cg05235761	0.00166586	0.000336174
7	2153774	cg20782252	0.00458142	0.000338081
11	46409501	cg05506446	0.0034849	0.000338368
2	224819307	cg25757820	0.00643247	0.000341189
12	29938317	cg08036435	-0.00221479	0.000342311
11	114271111	cg24270244	0.000582104	0.000342369
6	32304143	cg02808240	0.00801585	0.000342811
17	36904082	cg09395368	0.00140569	0.000347881
22	45609402	cg05249836	0.00490467	0.000349247
6	42013349	cg12151296	0.000994489	0.000349457
15	89709638	cg13460556	0.00569895	0.000350039
2	102927488	cg11916609	0.00612163	0.000350462
19	19844224	cg08522143	0.0024343	0.000352075
10	5563419	cg14081226	0.0054687	0.000352281
1	20988603	cg24876897	0.0103198	0.000354842
1	179334176	cg03440799	0.00575127	0.000360691
11	22850891	cg03988778	0.000718969	0.000362307
17	7083064	cg05331340	0.00413729	0.000366456
6	52840469	cg15448894	0.00597043	0.000369561
6	7911240	cg01845244	0.000740484	0.000372945
11	121466629	cg17510957	0.0058496	0.000374357
11	89957476	cg01693326	-0.00108202	0.000374366
11	8933372	cg16176301	0.000311789	0.000374406
19	6276660	cg11355029	0.00242181	0.000374576
12	16034979	cg26991024	0.000776867	0.000376112
1	197884882	cg09266206	0.00184725	0.000378667
5	150410007	cg23321140	-0.00133737	0.000379093
16	87211212	cg04239886	0.00270429	0.000380536
2	240291657	cg06117093	0.00408316	0.000382161
9	36169175	cg20870362	0.0042898	0.000382759
1	95095221	cg04079215	0.00399528	0.000383866
3	45505334	cg02489202	0.00369059	0.000386253
4	88140261	cg03926751	0.00478433	0.000386779
19	10138615	cg01205324	0.00140857	0.000387575
4	41983716	cg16000989	0.0081492	0.000389275
20	5928064	cg19102955	0.00661147	0.000395303
3	127914850	cg20356147	0.00778596	0.000395532
16	15923487	cg09284275	0.00584283	0.00039784
3	128710390	cg25752703	0.0051365	0.000398459
3	44957542	cg15477500	0.00457715	0.000402497
3	40519626	cg04790313	-0.00271056	0.000403363
13	37202570	cg06796885	0.00287872	0.000406035
11	33713904	cg11027717	0.00428682	0.000408327
20	20690106	cg12218759	0.00609001	0.000409415
1	36914349	cg04430911	0.00387871	0.000415902
8	10701153	cg26471982	0.0077464	0.000416583
5	95858534	cg10177154	0.00258066	0.000417748
14	95980971	cg03515897	0.00376407	0.000420057
13	42031291	cg19281363	0.00141263	0.000421544
6	32905114	cg19268453	0.00453096	0.00042173
7	4752951	cg26548834	0.0059404	0.000421806
19	18451192	cg02384122	0.00140356	0.000422239
1	58864209	cg01923724	0.004611	0.000422709
1	175403347	cg00665114	-0.00455772	0.000423175
17	4081325	cg17331920	0.00754968	0.000423503
8	20130023	cg00014333	-0.00540189	0.000426188
7	101630888	cg01716016	0.000971695	0.000426296
16	84860918	cg26709988	0.00568674	0.0004314
20	61558735	cg00959308	-0.000677174	0.00043172
6	31539986	cg14437551	-0.00639454	0.000432131
6	30522985	cg01225850	0.0030055	0.000433842
8	26216910	cg09069499	0.00635094	0.000434809
19	6887530	cg05025071	0.00596963	0.000437661
10	81963408	cg02291020	0.00366787	0.000437683
6	160451213	cg09555124	-0.00403297	0.00043906
22	38664965	cg15789789	-0.00356735	0.000440713
2	240499800	cg13877916	0.00506424	0.000443178
19	4867968	cg18356159	0.000656758	0.000443272
19	40948296	cg25734726	0.0054575	0.000445682
1	161060000	cg17833106	0.00478072	0.000447887
14	105147537	cg26256521	0.00380725	0.000448775
12	42537617	cg18464274	0.00443988	0.00044983
8	37758453	cg10557578	0.00362915	0.000449984
2	27194315	cg25029561	0.00486795	0.000451728
7	100209634	cg27028030	0.00081811	0.000453968
16	66521191	cg04466886	0.00264907	0.000457973
10	99611477	cg23869743	0.0025372	0.000460294
6	106988121	cg02331198	0.00331073	0.000462968
12	56211383	cg19438469	0.000521934	0.000463707
14	25046117	cg01697902	0.00355424	0.000464908
7	149318081	cg00601368	-0.00494212	0.00046875
6	71571446	cg12545949	0.00528845	0.000470038
21	15352983	cg10044179	0.0239776	0.000470252
6	28887836	cg05216056	0.00867186	0.000470313
17	74534077	cg17299935	0.000789654	0.000470383
16	81528974	cg04851702	0.00383867	0.00047405
20	21372807	cg27650906	0.00309062	0.000476169
7	74486465	cg15341579	0.00500071	0.000478551
6	106245659	cg24737761	0.00562803	0.000478912
1	32731477	cg16348358	0.00513721	0.000479103
11	47430812	cg19668951	0.00492067	0.000484015
22	42306951	cg07475973	0.000945474	0.000484805
11	44731693	cg03211593	0.00432861	0.000486555
22	38823479	cg26674301	-0.00271507	0.000487386
2	200524012	cg27211284	0.0037499	0.000488547
14	100150664	cg13504000	0.000778768	0.000490956
8	70746368	cg04219515	0.000741557	0.000491327
2	198492976	cg09565806	0.00664767	0.000494093
5	36231261	cg10944033	0.00633855	0.000496552
2	190522601	cg18011672	-0.0064603	0.000500035
1	41845592	cg14028856	0.00414045	0.000500696
14	101432120	cg26435481	-0.0043897	0.000502215
9	124051703	cg13569051	0.00404667	0.000502941
7	28127748	cg20704555	0.00602349	0.000504788
1	223537199	cg12770149	0.00105052	0.000505855
11	6503801	cg24744697	0.00566468	0.000505974
17	41705043	cg01512089	0.00418509	0.000507906
12	2451169	cg16728539	0.00424673	0.00051195
8	103140765	cg05976283	0.00422727	0.000518905
1	114483597	cg18081760	0.00209397	0.000521071
6	8064749	cg18622954	0.00132113	0.000521935
17	40573764	cg00971050	0.00212346	0.00052654
3	194206904	cg17240680	0.000709882	0.000534895
8	22133076	cg07298985	-0.00535752	0.000535365
2	25321917	cg00483217	0.00431147	0.000535795
15	101327691	cg08121317	0.00531855	0.000536542
11	1481779	cg16274762	0.00286708	0.000537231
2	70268913	cg04871472	0.00476115	0.000540499
16	87417326	cg06402602	0.000839549	0.000545232
1	225942842	cg14520947	0.00619398	0.00054632
11	9780844	cg07734975	0.0116422	0.000547464
8	103129227	cg24023489	0.00662067	0.000547609
12	54088972	cg09597070	0.00176636	0.000549448
11	110301333	cg05485370	0.000911854	0.000550645
5	893015	cg07308931	0.000717826	0.000550862
15	69996022	cg16900264	0.00153193	0.000551068
11	27442973	cg16964946	0.00506711	0.000553092
10	50595181	cg07472373	0.00474836	0.000553413
7	158364526	cg00904407	-0.00391825	0.000556293
6	164341197	cg23922518	-0.00196434	0.00055847
10	128021322	cg20496568	-0.00168022	0.000560502
6	74276973	cg04958236	0.00691286	0.000565042
17	79099942	cg23295826	-0.000917059	0.000565882
3	107241417	cg04747445	0.000981253	0.000566236
8	102091815	cg11996860	0.00606832	0.000572024
1	19526929	cg22601762	-0.0029076	0.000574847
12	21796914	cg20759281	0.00447534	0.000575799
11	46697382	cg16389345	0.00481105	0.000578193
16	3695595	cg02202742	0.00212412	0.000581174
1	23496648	cg01435109	0.00338726	0.000582311
1	219047954	cg08550523	0.00611758	0.000582905
16	88958361	cg09096824	-0.00318778	0.00058513
4	16036123	cg17791799	0.0109821	0.000588486
9	91398891	cg14086692	0.00429914	0.000589542
10	94516971	cg04089434	0.0020286	0.000589727
6	170581690	cg03899510	0.00389855	0.000590481
6	2971192	cg05485204	0.001011	0.000591684
1	32617124	cg08717931	0.00303408	0.000595998
19	39332571	cg00376816	-0.00508122	0.000597878
5	150403466	cg12684668	0.00474159	0.000598176
8	124519807	cg23202949	0.00516666	0.000599408
5	59559218	cg10487428	0.00435802	0.000600689
14	101517458	cg16438722	-0.000566663	0.000600997
4	185923887	cg12599598	0.0063886	0.000604474
5	149295883	cg19460950	0.00512152	0.000605115
10	134400506	cg09163720	0.00579627	0.000605846
3	37034654	cg03497419	0.000479516	0.000612082
15	89198782	cg00485707	0.00165415	0.000612115
8	119124790	cg16374656	0.00625926	0.000614735
22	26881231	cg07924575	0.00404461	0.000619143
19	11592321	cg06189175	-0.0149126	0.000619926
11	43600032	cg24573719	0.00161568	0.000620759
11	125615317	cg03455964	0.00263622	0.000623476
15	75322058	cg06070324	0.00292676	0.000624959
4	100010082	cg07148535	0.000632914	0.00062598
20	306364	cg26726589	0.00174575	0.0006274
12	58210878	cg06317209	0.00414995	0.000627785
6	147235033	cg16199747	0.00352661	0.000631321
2	72078638	cg04674832	0.00491632	0.000631777
2	217277275	cg14655732	0.00115088	0.000633129
14	91282281	cg18466859	0.00161372	0.000633292
19	8117898	cg11245297	0.00291398	0.000638619
5	162864458	cg18020381	0.00084248	0.000638794
2	70336043	cg07586956	-0.00537087	0.000638914
15	86315201	cg12058064	0.00344387	0.000639487
1	184007101	cg01068808	0.00553578	0.000645949
11	76574308	cg23595413	0.00416685	0.000646926
7	123673910	cg15731053	-0.0080566	0.000649699
6	156967138	cg05081167	0.00337404	0.000649733
7	4850345	cg21932542	0.00582797	0.000651172
1	147146108	cg07600998	0.00512917	0.000652166
12	10880091	cg15077769	-0.00187771	0.000652722
17	76930245	cg04999637	0.00556427	0.000656086
19	39466295	cg15177902	0.0021668	0.000656821
10	102976549	cg27317439	0.00422299	0.000658199
5	86707074	cg02021919	0.00632504	0.000658422
2	228683032	cg15063366	0.00321643	0.000660194
8	99057617	cg17183723	0.000527785	0.000660377
1	59041407	cg21536783	0.00366347	0.00066116
11	44999202	cg15046507	0.00107213	0.000673388
11	67274402	cg21859290	0.00444284	0.000677023
12	25707564	cg13134916	0.00433675	0.000678264
15	72668042	cg12593608	0.00100602	0.000682168
13	41632640	cg02420027	0.00471234	0.000683933
10	14723566	cg04785903	0.00138939	0.000685569
19	57874849	cg11653944	0.000492145	0.000686172
16	85981336	cg10274029	-0.00513307	0.000687487
3	197459812	cg07255038	0.00232982	0.000687534
11	33563246	cg08939373	0.00558344	0.000687655
9	130911577	cg14615559	0.00481653	0.000688002
7	43915791	cg06682445	0.00613319	0.000691142
1	1046324	cg05527091	0.000646428	0.000692369
20	6023178	cg16291589	0.00779906	0.000693863
19	58630429	cg02348449	0.00394876	0.000696694
2	39664346	cg15553848	0.000939135	0.000698325
6	41043776	cg16660580	0.00429669	0.000698524
2	180293643	cg18142262	0.0112115	0.000710409
1	221055790	cg09255910	0.00332013	0.000710914
12	53492662	cg23841186	0.00517512	0.000717769
17	1421079	cg27254852	0.00673709	0.000720062
4	183724630	cg25760953	-0.00167307	0.000720755
5	138444145	cg21507078	-0.00304172	0.000721831
14	93315488	cg13485718	0.00680781	0.000722371
12	132670412	cg16385865	-0.00782099	0.000724389
4	38019409	cg12958046	0.00739221	0.000725694
20	18118344	cg21436751	0.00054786	0.000726507
14	87179368	cg11168614	0.00474178	0.000726874
10	131695094	cg13696436	0.0017648	0.00072817
3	45160270	cg24840062	0.00384582	0.000728389
21	15352848	cg02197629	0.0134426	0.000732589
5	72529100	cg23340350	0.00182063	0.000735296
16	4131584	cg07906046	-0.0051983	0.000740389
1	35913782	cg22526531	0.00548214	0.00074236
9	35042395	cg05000446	0.00452572	0.00074368
2	197792757	cg07859439	0.00231079	0.000747614
22	19418307	cg21311175	0.000656721	0.000750106
4	6711592	cg14489884	0.000455427	0.000750557
12	54422239	cg04576672	0.00152895	0.000751669
22	50018392	cg15149938	-0.0023914	0.000751792
12	48147034	cg23815853	0.00511981	0.000758795
1	110526191	cg24681307	0.0039599	0.000759326
7	137646869	cg13832670	0.00436419	0.000765539
17	1957390	cg00815093	0.00120002	0.000767363
20	19955806	cg16606773	0.0033323	0.000770218
10	129795003	cg07986469	0.00378386	0.000773614
4	41936852	cg14906103	0.00599831	0.000775719
8	19460243	cg04066265	0.0109743	0.000776853
13	27174884	cg11456896	-0.00513151	0.000787706
1	153746211	cg08129092	0.00329298	0.000788673
5	156991510	cg25077558	0.00800611	0.000789846
2	225639708	cg13742400	0.00395915	0.000792058
17	48205558	cg15444626	0.00120654	0.000799906
6	44186969	cg04742345	0.00218306	0.000800873
17	80084751	cg21577598	-0.00489747	0.00081688
3	13388921	cg18790741	-0.00159896	0.000817327
8	128773042	cg14752089	0.00348101	0.000819223
4	140655478	cg03418002	0.00636637	0.000821337
3	121554094	cg23402475	0.000552191	0.000821995
2	178977979	cg21542283	0.00133756	0.000822488
1	208081541	cg21697512	0.00479911	0.000822526
17	25676574	cg17590003	0.00597168	0.000823175
6	166721644	cg21595039	0.000977893	0.000823916
17	36828123	cg03835801	0.00509074	0.000825042
5	99886768	cg21515785	0.00401212	0.000825626
10	130338886	cg04697262	0.00207482	0.000828611
18	68095624	cg06954520	-0.00706792	0.000828897
19	14089284	cg06905453	0.00326959	0.000832979
2	198017462	cg07065759	0.00439004	0.000833334
1	16696547	cg15553418	0.00488	0.000833645
17	2415359	cg16613143	0.00083814	0.00083428
4	2049057	cg01648609	-0.0110926	0.0008367
12	13248548	cg08399444	0.00524755	0.000837317
15	42061865	cg15183258	0.00670399	0.000837727
18	61583699	cg23696618	0.00583696	0.000838309
6	30297627	cg01383911	0.00729641	0.000838615
2	149823115	cg27416489	0.00674216	0.000841523
21	46385572	cg01071534	-0.00417508	0.000845233
11	72465959	cg12598767	-0.00055621	0.000848191
18	3451606	cg00033220	-0.000961942	0.00085566
5	32506514	cg11064966	0.00462053	0.000858275
3	51988425	cg19238325	0.00478866	0.000858518
8	1282832	cg13293643	0.00310338	0.000860757
1	6556248	cg01429933	0.00371034	0.00086174
4	39482781	cg20847110	0.00375991	0.000864922
16	21658497	cg06257110	-0.00504586	0.000868428
2	71680559	cg07161827	0.00271615	0.000868781
1	154300117	cg19760410	0.000969157	0.000868846
7	127423253	cg22539431	0.00480334	0.000869353
17	78533842	cg22652378	0.00368187	0.000871285
6	143266300	cg20486294	0.00084095	0.000878413
11	330945	cg23326607	-0.00373081	0.000878619
1	230283231	cg03256198	0.00251872	0.000880025
2	71212504	cg22050950	0.00423906	0.000881267
1	10568783	cg05951776	0.00415012	0.000884789
1	207277466	cg22491058	0.0040682	0.000886019
17	57407818	cg24865110	0.00305575	0.000887067
19	11074303	cg08315613	-0.00399698	0.000888655
14	99715826	cg19682870	-0.0051281	0.000890625
11	19681786	cg00491064	-0.00510423	0.00089095
1	1165393	cg20014591	0.00166079	0.000891248
1	167421706	cg10375409	-0.00409492	0.000892224
7	100867281	cg13912964	0.00544885	0.000893188
5	1764485	cg17720153	0.0107444	0.00089527
9	36190154	cg13630493	0.00434182	0.000907734
2	30457110	cg17250262	-0.00371228	0.000908344
18	56340167	cg21396956	-0.00160784	0.000910212
5	95915327	cg13625213	-0.00106887	0.000910548
6	35480036	cg27532732	0.00257595	0.000910719
14	75884845	cg00980622	0.00494788	0.000911384
7	2726646	cg01171456	-0.00502709	0.000913042
2	225397387	cg06867755	0.00529464	0.00091345
6	135517046	cg04739200	0.0061906	0.000915787
1	46145067	cg18889144	0.00220002	0.000916942
2	169003820	cg03351487	0.00736897	0.000918176
17	76899627	cg00689612	-0.00420731	0.000918767
1	200379083	cg06644124	0.00263899	0.000919164
17	73583839	cg25032094	0.00663151	0.000921871
3	194319931	cg02158038	0.00242455	0.000922282
9	94711818	cg13541429	0.00452816	0.000922643
2	40739515	cg02268965	0.00456215	0.000924022
15	63426843	cg07064595	-0.00146101	0.000924822
1	159961591	cg08008692	0.00231213	0.000929857
16	89401621	cg05944840	0.00435982	0.000935171
20	43343760	cg02481642	0.00234057	0.000935545
14	23284559	cg02999224	0.00437954	0.000942014
7	76827460	cg12552626	-0.00346826	0.00094744
19	42432556	cg15506060	0.0010115	0.000952182
7	4754834	cg04572930	0.00749232	0.000953
16	87079279	cg07316166	0.0052545	0.000953242
22	44568337	cg12555844	0.00300073	0.000954316
11	134094651	cg12977318	0.000621217	0.000954366
19	1155738	cg23866916	0.00439812	0.000955201
17	17741631	cg26588076	0.00428466	0.000956138
12	9913395	cg05590294	0.00135065	0.000957836
7	151502322	cg22615330	0.00463215	0.000959901
1	212558854	cg00916659	0.00594837	0.000960836
13	79980081	cg05605149	0.000713451	0.000960845
8	22132932	cg02463440	-0.00326993	0.000962138
20	43882990	cg23889010	0.00545574	0.000965858
7	114562711	cg15695585	0.00219302	0.000967388
11	65406254	cg06492744	0.000582841	0.000967546
16	81070150	cg05621273	0.000835034	0.000971756
13	45775005	cg02969426	0.00509759	0.000972634
12	665829	cg01179055	0.00197748	0.000974008
16	89627855	cg01035068	0.000929725	0.000977351
12	102271188	cg27126429	0.00125606	0.000977528
5	74327277	cg11743470	-0.00142679	0.000980453
8	91095114	cg06281795	0.00124913	0.000986198
3	121491382	cg21792134	0.00503741	0.000986554
11	8779964	cg25831522	0.00501385	0.000990598
4	54928822	cg24235882	0.0055012	0.000992725
1	3583333	cg15819225	0.00390532	0.000992822
1	155056636	cg10317026	0.00108175	0.000992978
8	4852959	cg20564969	0.0026225	0.00099458
1	59646049	cg18762505	0.0052893	0.00100283
5	1229256	cg18720622	-0.00748949	0.00100404
10	99791308	cg23801028	0.00652753	0.00100623
16	29873919	cg19570309	0.000691899	0.00101036
4	99427937	cg03298704	0.00486055	0.00101062
13	114308695	cg10238725	0.00730484	0.00101204
11	121349740	cg01657758	0.003188	0.00101673
1	44820073	cg13451048	0.00390963	0.00101801
15	74290733	cg18136895	0.00388625	0.00102165
8	131308633	cg20612299	0.00318467	0.00102536
1	32195460	cg07016511	-0.0039983	0.00102569
9	139608277	cg14172126	0.00248757	0.00102697
17	46832919	cg20806493	0.0022198	0.00102715
19	847943	cg03004350	0.00337309	0.00102758
17	7154007	cg07389922	0.0023197	0.00102922
2	66659590	cg21992238	0.00117371	0.00103009
9	77567361	cg03848555	0.000306256	0.00103096
20	60962311	cg14759740	0.000957013	0.00103702
11	62622173	cg27033919	0.000790809	0.0010388
9	139964984	cg15785720	0.000487217	0.00103915
17	46125312	cg04727356	0.000899081	0.00104137
7	36304062	cg12770539	0.00411364	0.00104271
2	120192027	cg25079915	0.00454692	0.00104692
19	48833535	cg06350544	0.000779473	0.00104853
14	104646135	cg18287067	0.00138647	0.00105305
5	1475096	cg07516556	0.00364149	0.00105545
7	5447353	cg06898168	0.00335248	0.00105593
8	1279421	cg25596486	-0.00163761	0.00105667
19	42381258	cg24703661	0.00315778	0.00105757
14	90723451	cg20036770	0.00096538	0.00106055
5	169144438	cg04730794	0.00577188	0.00106226
19	36486125	cg03226245	0.000876884	0.00106249
19	15751167	cg16377880	0.00468461	0.00106421
7	91759314	cg22030102	0.00486801	0.00107143
16	5083743	cg09578463	0.000571583	0.00107175
5	134770100	cg01610123	0.00436414	0.00107403
14	24540452	cg09794680	0.00355612	0.00107437
6	97797349	cg27442580	-0.00187686	0.00107492
19	50321458	cg09466277	0.000663617	0.0010814
11	85338252	cg21787323	0.00692453	0.0010834
2	88313351	cg08952844	0.00538689	0.0010848
6	106258324	cg09354380	0.000849036	0.00108509
2	241585833	cg10442729	0.0048754	0.00108727
10	1782183	cg17572155	0.0138328	0.00108796
14	38681111	cg21573651	-0.00596756	0.00108869
12	93808395	cg07051833	0.00288958	0.00108923
17	25680519	cg12315892	0.00170482	0.00109378
2	211034024	cg02308798	0.00459789	0.00109531
1	92944306	cg04955573	0.00554591	0.00109886
1	150825365	cg00944785	0.00681408	0.00110088
6	32164585	cg18689504	0.00291714	0.00110243
20	43029992	cg11542165	-0.000934819	0.00110325
19	54377836	cg26633373	0.00410727	0.00110509
14	69156160	cg15921911	0.00587377	0.00110826
4	46391159	cg12858909	0.00389355	0.00110931
2	46525028	cg04518274	0.000575402	0.00111182
1	2365763	cg22388472	0.00268848	0.00111357
12	68665317	cg24596116	0.00425511	0.00111435
3	194826411	cg06706813	0.00596553	0.00111676
12	109235071	cg26508200	0.00486148	0.00111722
19	56058710	cg11311352	0.00305218	0.00112393
13	20681529	cg19889376	-0.0063855	0.00112522
8	142165310	cg12809098	0.00542678	0.0011254
17	66243667	cg17553389	0.000958429	0.00112575
11	85650013	cg16308672	0.00174985	0.00112999
17	76037364	cg07787614	0.0167897	0.00113123
10	80327890	cg10692363	0.00577188	0.00113159
2	51240310	cg14329860	0.00564508	0.00113468
16	48592694	cg27319917	0.00757846	0.00113747
10	104259328	cg15219811	0.00655711	0.0011387
1	153541104	cg15923298	0.00113653	0.00114042
2	119699789	cg19284751	0.00340139	0.0011419
2	216898135	cg06225964	-0.0014086	0.0011431
11	128531312	cg16279861	0.00499492	0.00114435
7	115995934	cg18887458	0.00739002	0.00114908
19	5038822	cg24236839	0.0029421	0.0011505
16	11835360	cg00288844	0.00580904	0.0011517
19	10978833	cg11354682	-0.00615881	0.0011527
11	69258364	cg23754431	0.000950416	0.00115351
6	31539998	cg14597739	-0.00337901	0.00115483
12	72477363	cg19409546	-0.00740085	0.00115768
7	136815227	cg22207672	-0.00616805	0.00116075
1	43524347	cg00778807	0.00335732	0.0011666
1	54274105	cg18202492	0.00380792	0.00116665
8	104311490	cg21975377	0.00156604	0.00116674
3	42700678	cg05583921	0.00775364	0.00116783
7	23633208	cg27430561	0.00557688	0.00117281
3	98637410	cg01188562	-0.00222258	0.00117768
10	133141334	cg18565200	-0.00423875	0.00118106
10	73472315	cg07571519	0.0024015	0.00118318
7	144533471	cg13120875	0.00105656	0.00118396
6	27720905	cg04928372	0.000604609	0.0011843
16	21169179	cg06654079	0.00489361	0.00118649
6	33866109	cg11314787	0.00327158	0.00118755
4	108814604	cg26701826	0.00408448	0.00118864
2	74795186	cg05644602	0.00472461	0.00119717
2	106378429	cg22765178	-0.00517355	0.0011991
1	1335706	cg00968800	0.00188484	0.00119943
10	134002751	cg04064828	-0.000694033	0.00119994
12	13278271	cg12371569	0.00409197	0.00120395
19	856107	cg19628469	0.00429388	0.00121017
8	144894328	cg08973191	0.00829252	0.00121073
20	35402295	cg07992052	0.000736581	0.00121135
16	22409023	cg26828017	0.00586509	0.0012139
7	128000780	cg12829141	0.00260258	0.00121665
5	138629176	cg25417281	0.000608328	0.00122012
1	203734478	cg06958535	-0.00544214	0.0012248
6	28411423	cg07836142	0.000977648	0.00122592
7	133994445	cg24333621	0.0064905	0.0012323
16	28962521	cg23517548	0.000749335	0.00123404
11	72983405	cg04099543	0.00278131	0.00123415
19	46529189	cg08182454	0.00528763	0.00123552
6	166825084	cg08109681	-0.00425604	0.00123936
17	76037075	cg00423030	0.0188699	0.00124264
19	6857265	cg27388680	0.0049855	0.00124416
20	16554249	cg18710985	0.000997153	0.00124505
3	44770896	cg07613233	0.00182684	0.00124623
13	40233555	cg07192243	-0.00147892	0.00124769
11	75943228	cg24520862	-0.00428938	0.00125529
17	650208	cg19755813	0.00605271	0.0012562
5	72705935	cg08742194	-0.00185542	0.00125833
7	150440016	cg16908215	-0.00528936	0.00126037
17	74330308	cg09978734	0.00549774	0.00126099
2	46747379	cg27485921	0.00390928	0.00126458
14	106141504	cg05280692	-0.00324691	0.00126519
6	136681884	cg06282556	-0.00142736	0.00126634
7	4755415	cg25344401	0.00668897	0.00126642
19	4548354	cg12068366	0.00404781	0.00126898
17	75136729	cg18815765	0.00102236	0.00127004
13	78275055	cg21978892	-0.00167966	0.00127038
17	46622491	cg09313705	0.00330385	0.00127963
10	6452060	cg27278668	0.00378269	0.00128271
18	6913353	cg21664522	-0.00467559	0.00128419
19	846354	cg27535410	0.00816043	0.00128569
6	114663570	cg10443195	0.00263357	0.00128632
6	131147216	cg21775668	-0.00422277	0.00128837
22	42828516	cg07044422	0.00268284	0.00129372
15	45315642	cg10651637	-0.00429181	0.00129652
14	101001145	cg00733328	0.00384943	0.00129811
3	2406280	cg08066500	-0.00153932	0.00129948
5	65893165	cg24689196	0.00117393	0.00130046
9	126779285	cg06254440	0.00192448	0.00130292
1	714177	cg01014490	0.0010876	0.00130461
17	11923960	cg14099017	-0.000791065	0.00130802
8	54931229	cg12277366	-0.00838368	0.00131015
6	30002723	cg01044849	0.00494999	0.0013118
7	73894999	cg09756225	0.00419895	0.00131475
4	95220358	cg04886981	0.00520319	0.00131537
8	49566696	cg10828561	-0.00401861	0.00131581
5	113699604	cg25194822	0.00202941	0.00131735
8	26483122	cg08216304	0.00546972	0.00131819
8	42995089	cg20803232	0.000860316	0.00131989
19	33165564	cg02839306	0.00187148	0.00132407
15	93615718	cg16390448	0.000693176	0.00132548
11	46478214	cg19259111	0.00583563	0.00132687
14	26076574	cg12792775	0.00627064	0.0013273
20	30754792	cg06978145	0.0062773	0.00133147
1	249153756	cg00809399	0.00426932	0.0013316
6	32170135	cg20102694	-0.00288924	0.00133418
12	3714598	cg20416222	0.00283461	0.0013368
14	69261986	cg01637870	0.00160337	0.00133729
8	105598224	cg11091914	0.00583041	0.00134072
8	82353365	cg22796481	-0.010374	0.00134226
6	16136539	cg03717755	-0.00643652	0.00134509
5	134094528	cg26074535	0.00041269	0.00134674
7	22766209	cg26061582	0.00186482	0.0013474
17	59226714	cg15285436	0.00458654	0.00134948
6	151258451	cg00619628	0.00668633	0.00135169
12	50678007	cg06817772	0.00710002	0.00135297
16	30005856	cg01298987	0.00307432	0.0013543
2	174886880	cg22190361	0.00311683	0.00135501
20	44543173	cg18059369	0.00367665	0.00135565
1	81929622	cg20813518	0.00689594	0.00135757
1	11722935	cg01554529	0.00487108	0.00135762
3	195267087	cg27230534	-0.00471333	0.00136131
5	75722317	cg10586870	0.00357366	0.00136144
3	160117310	cg01394089	0.000815353	0.00136146
7	38880852	cg04957903	0.00373398	0.00136277
11	503807	cg19223782	0.00370546	0.00136711
10	116301354	cg17056676	-0.00458122	0.00137121
19	39466182	cg25806307	0.00344893	0.00137292
17	67312371	cg01369276	-0.00186077	0.00137312
16	86018936	cg09395612	0.00582126	0.00137851
6	37460940	cg02917603	-0.00171989	0.0013806
5	1536491	cg23489236	-0.00520604	0.00138632
6	74019562	cg08289063	0.0013857	0.00139057
16	1521617	cg09050670	0.00427394	0.00139256
2	99797764	cg01604693	0.00145457	0.00139455
18	19750865	cg22446331	0.00103999	0.00139743
17	41561277	cg14598413	0.000600674	0.00140027
14	92339595	cg02082843	-0.00481489	0.00140373
17	60212030	cg09976845	-0.00139632	0.0014059
20	39135472	cg27461254	0.00361187	0.00140761
2	242801252	cg02122525	0.00214508	0.00141096
2	467034	cg06520814	-0.00190408	0.00141255
17	7137923	cg14438174	0.00127599	0.00141317
12	107168324	cg16037021	0.000957385	0.00141493
16	571091	cg10053879	0.0032592	0.00141943
7	55238412	cg08428266	-0.0054471	0.00142022
7	5678706	cg23534345	0.00241944	0.00142093
3	27771667	cg07413251	0.00237904	0.00142425
20	20693393	cg19808285	0.000555487	0.00142486
12	7060386	cg26363363	0.00100847	0.00142511
11	35249965	cg08688659	0.00462739	0.00142664
12	7044787	cg00476608	0.00522103	0.0014278
4	76555782	cg21195185	0.000549576	0.00142823
2	159981152	cg25032991	0.00266193	0.00143152
1	237201508	cg07782924	-0.00196451	0.00143155
22	44568699	cg16873414	0.00300423	0.00143882
11	34676683	cg15994604	0.00346668	0.00144015
16	12995568	cg02482218	0.00367514	0.00144183
6	158080750	cg12297590	0.00549023	0.00144383
13	95952937	cg05412028	0.00287841	0.00144646
1	224351941	cg01903702	0.00428465	0.0014466
6	30297320	cg09020199	0.00391132	0.00144703
8	17580950	cg22348298	0.00905768	0.00144978
14	74486651	cg18638434	0.00746784	0.00145126
7	76178571	cg02067211	0.000970157	0.00145393
16	53541507	cg06010437	0.00405341	0.00145434
18	9261071	cg16053677	0.00693919	0.00145504
18	19749535	cg07361491	0.000865755	0.00145527
16	86011988	cg07272654	0.00384773	0.00145542
1	44443853	cg03936071	0.00326342	0.00145559
1	24861818	cg01519464	-0.00515128	0.0014601
11	130356452	cg15619546	0.00128378	0.00146061
4	160189254	cg04399899	0.00475302	0.00146441
16	48277559	cg09539739	0.00541041	0.00146924
19	48342875	cg25686793	-0.00325574	0.00147022
16	7855274	cg08072101	-0.0185143	0.00147621
3	55525967	cg24158324	0.0103772	0.00147932
7	134576255	cg19488093	0.00168919	0.00148211
2	40009501	cg08160072	0.00582872	0.00148831
17	73642547	cg15335334	0.00285617	0.00148942
19	36505311	cg22501393	-0.000742492	0.00149102
3	138552648	cg00738869	0.00242792	0.0014911
1	150521404	cg02362686	0.000720351	0.0014957
13	111220321	cg27493772	-0.00362486	0.00149621
2	10688317	cg25371332	0.00270582	0.00149887
8	37678323	cg13726789	0.0036886	0.00150134
1	59369954	cg16264035	0.00198656	0.00150149
8	110020924	cg18107094	0.00176251	0.0015016
16	14051717	cg02849507	0.00396685	0.00150227
11	65378622	cg05436845	0.00297528	0.00150483
5	66492721	cg21857598	0.00438102	0.00150779
7	156315663	cg12802844	-0.00484041	0.00151045
12	57529389	cg10233454	0.00529206	0.00151235
4	113218524	cg16292983	0.00138194	0.00151571
5	126112750	cg01077085	0.000468015	0.0015159
2	130956199	cg05308744	-0.00101528	0.00151665
16	854168	cg08739696	-0.00723475	0.00151813
13	110790380	cg22489754	0.000833943	0.0015243
1	151736126	cg23615704	0.000483029	0.0015244
3	11312864	cg01796438	0.00332156	0.00152483
1	155226099	cg16402893	-0.00128024	0.00152673
12	125020172	cg13416396	0.00286833	0.00153069
5	82522040	cg19756313	0.00234376	0.00153082
3	136676846	cg06392589	0.00126553	0.00153184
5	177876863	cg11043002	0.00514437	0.00153652
2	73152672	cg01695225	0.00278348	0.00153909
22	44392508	cg13863076	-0.00423943	0.00154008
3	72777245	cg02855045	0.00399077	0.00154032
9	93926553	cg13439189	-0.00445148	0.00154132
12	56472874	cg26929894	0.0022932	0.00154192
21	48025100	cg26674160	0.00685104	0.00154313
16	58549086	cg01472538	0.00114626	0.00154522
5	148810180	cg22941668	0.00438481	0.00154577
1	196847182	cg00564737	0.00724929	0.00154702
4	113192515	cg25198847	0.00604411	0.00154796
19	52207353	cg03671191	0.000844703	0.00155455
15	77197883	cg16553447	0.00047553	0.00155554
6	27840147	cg05071577	0.0013547	0.0015587
14	25046121	cg24777950	0.00473434	0.00155911
3	32279722	cg08196359	0.00153721	0.00156003
3	44597153	cg13540256	0.00381107	0.00156007
10	123872936	cg00244983	0.00103765	0.00156236
6	113755716	cg25790531	0.00574169	0.00156776
17	74024966	cg10138630	0.00273487	0.0015684
6	28874547	cg14268557	0.00622301	0.00156963
1	220263509	cg00784308	0.000763895	0.00156979
9	132386878	cg14023737	0.00579113	0.00157412
10	21569823	cg00496126	-0.00440327	0.0015799
10	21796152	cg11376341	0.0049652	0.0015818
1	11795897	cg08425760	0.00352848	0.00158205
12	123465968	cg13596773	0.00125087	0.00158556
10	71993604	cg15097876	0.00054317	0.00158976
6	28553390	cg19747271	-0.0061762	0.00159075
6	28557575	cg05886241	0.00239592	0.00159206
1	154298839	cg07244253	0.00156763	0.00159364
17	66194621	cg01797488	0.00403202	0.00160287
3	121264693	cg22279341	0.00087677	0.00160315
19	37861707	cg22460206	0.000797757	0.0016087
20	57486076	cg26452915	0.00739653	0.00161085
1	64059052	cg22793634	0.000638028	0.00161097
2	176866845	cg03339123	0.00061494	0.00161771
11	47282968	cg03732020	0.00331705	0.00161804
12	48357327	cg23951789	0.000709387	0.00162057
14	60671024	cg08064068	0.00881187	0.00162141
12	4398508	cg27317813	0.00339661	0.00162319
9	114421433	cg13810332	0.00217359	0.00162455
14	67707359	cg27059530	0.000616366	0.00162468
16	11330934	cg08493063	0.00475317	0.00162469
17	56358318	cg02138358	0.00316856	0.00162526
5	179036461	cg11715789	0.00515816	0.00162577
5	101632341	cg04621020	0.000500028	0.00162586
9	111883717	cg14364129	-0.0044237	0.00162788
8	22132992	cg18135555	-0.00944919	0.00162872
6	106429142	cg07272711	0.00269921	0.00162975
8	28961333	cg25596405	0.00533552	0.00163246
1	3773958	cg08459627	0.000389432	0.00163265
19	13054718	cg22625098	0.00334257	0.00163476
17	27443831	cg21210041	0.0037463	0.00163576
5	87991197	cg15422005	-0.00590159	0.00163962
2	220253963	cg27482168	0.00168182	0.00164129
14	64195104	cg26803566	0.000872558	0.00164137
11	121961874	cg17595735	-0.00292018	0.00164257
6	30460600	cg16535080	-0.00564329	0.00164435
1	118188756	cg25767870	0.00464066	0.0016444
1	184020410	cg06379531	0.00140583	0.0016471
1	101361375	cg06799423	0.000517421	0.00164723
11	112028288	cg15418499	0.00615798	0.00164812
11	60722107	cg10704729	0.00304073	0.0016531
6	166892649	cg25520356	-0.00152424	0.00165409
22	25321977	cg14702432	-0.00748679	0.00166151
10	62135541	cg23703633	-0.00103706	0.00166338
1	153363264	cg20335425	0.00325402	0.00166524
4	41983611	cg01135648	0.00486635	0.00166551
2	239195537	cg23072629	0.00542012	0.00166934
5	179046350	cg06937549	0.00403295	0.00167211
12	105501341	cg03736467	0.000570364	0.0016785
1	12774904	cg19620994	0.00531334	0.00167853
17	43376882	cg16826777	0.0034155	0.00167879
16	5116674	cg27664407	0.0064834	0.00168046
16	3239638	cg27116061	0.00124232	0.00168367
19	846117	cg19787694	0.00643635	0.00168471
11	122205382	cg21170682	0.00410398	0.00168646
13	113428161	cg21897676	0.000981026	0.00168998
7	151505116	cg22528270	0.00450962	0.00169427
2	62445279	cg25521400	0.00463548	0.00170001
9	79791814	cg14445849	0.00276979	0.00170144
1	35497248	cg00097599	0.0007369	0.00170503
16	89101757	cg26600461	-0.00519907	0.00170898
1	159919350	cg10993086	0.0055941	0.00171187
6	170531435	cg14114043	0.00730186	0.00171513
1	10675623	cg26362368	0.00394276	0.00171959
12	110011326	cg02668471	0.000564413	0.00172271
20	3778655	cg14165142	-0.00496015	0.00172416
1	98404032	cg14378231	0.00523118	0.00172897
3	156252078	cg25731943	0.00254054	0.00173096
3	142608228	cg08912146	0.00159814	0.00173145
9	132935542	cg14563790	0.000906687	0.00173219
13	114890566	cg02422603	-0.00458878	0.00173416
17	1937499	cg20157666	0.00397957	0.00173581
6	32634316	cg11986643	0.0044407	0.00173647
15	73588054	cg11357013	0.0041787	0.00173709
1	203477371	cg21528710	-0.00525049	0.00173784
17	78586328	cg16027727	-0.00545677	0.00173863
14	99739029	cg23324086	0.00400263	0.00173872
20	61560630	cg01645295	0.00166055	0.00173874
7	148404978	cg16844053	0.00452014	0.00173906
1	205209342	cg17030415	-0.00233421	0.00174129
20	46415489	cg19272617	0.00122943	0.00174272
1	234843592	cg04605532	0.00527794	0.00174343
19	12551876	cg00788412	0.00129494	0.0017496
5	68785451	cg26646867	0.00691706	0.00175241
7	35073884	cg01201348	-0.0016339	0.00175648
19	633625	cg19441779	0.00154995	0.00175771
2	238418720	cg07072391	0.00288031	0.00175834
13	51944507	cg26776551	0.00299292	0.00175904
15	40987404	cg09235138	0.00182085	0.00176283
13	61989817	cg12721730	0.00588573	0.00176326
21	45624178	cg09762582	0.00292676	0.00176507
12	11062035	cg08658594	0.00517845	0.00176664
1	154300241	cg16013543	0.00255747	0.00176701
6	32096081	cg05924253	0.00057017	0.00176705
3	69133926	cg04645049	0.000253615	0.0017682
19	13053719	cg14000467	0.00510885	0.0017711
5	30390070	cg12642207	-0.00493278	0.00177187
13	100641243	cg25527494	0.00098017	0.00177344
6	135061398	cg08773226	0.00469218	0.0017812
13	114841579	cg03107912	-0.00243735	0.00178596
17	72667062	cg22325823	0.0151764	0.00178635
3	58200569	cg24260359	0.00175277	0.00178825
3	45731126	cg00460807	0.000690992	0.00179026
2	211018363	cg15724534	0.00570587	0.00179288
1	167485873	cg09473725	-0.00571987	0.00179761
8	67526293	cg13516655	0.0013983	0.00179776
19	51628115	cg05670991	0.00414353	0.0017989
8	655910	cg12848295	0.00103089	0.00180084
19	57832339	cg04174410	0.00159407	0.00180118
15	93356834	cg07960083	-0.00449392	0.00180145
4	87895137	cg10338518	0.00493798	0.00180174
19	47142774	cg23240013	0.000594428	0.00180187
15	101324718	cg07194551	-0.00353365	0.00180267
12	120315085	cg06586923	0.00108135	0.00180382
12	93861499	cg22852194	0.000996793	0.0018078
1	168289600	cg15632164	-0.00193837	0.00180925
6	28891967	cg05293407	0.000743737	0.00180928
19	45311781	cg06522456	0.00267046	0.00180963
6	32122161	cg09714607	0.000609909	0.00181165
1	200985689	cg01523881	0.00321458	0.00181193
2	122530159	cg10927461	0.00385352	0.00181282
2	234359654	cg11612905	0.00395561	0.00181603
9	90043268	cg14419046	0.00488981	0.00181747
3	15384005	cg21283680	0.00573499	0.00181883
7	121939827	cg19389953	-0.00357928	0.00182008
12	68038533	cg04247967	0.00246951	0.00182131
2	188210673	cg22374415	-0.00236303	0.00182541
1	229433246	cg03984950	0.000746342	0.00182653
1	23350054	cg25199552	0.0070427	0.00182673
5	178411972	cg00871718	-0.00250303	0.00182855
11	118966319	cg17431860	0.000549417	0.0018335
2	25527347	cg14189391	0.00697384	0.00183618
1	117114263	cg17215278	0.00455216	0.00183729
6	111136368	cg18697049	0.000628142	0.00183789
5	156229303	cg04202644	-0.00156787	0.00184118
14	21166074	cg27134342	0.000767748	0.00184426
3	184322709	cg04132186	0.00335177	0.00184455
18	47013750	cg06655225	0.00194968	0.00185249
3	101546859	cg15006396	0.000528384	0.00185725
3	16360321	cg00203037	0.00583965	0.00185781
18	74845829	cg16604566	0.00346622	0.00185792
16	72041376	cg22381196	0.00471381	0.00186476
5	72824251	cg26158133	0.00482638	0.00186583
10	99477984	cg27570256	0.0038539	0.00186883
1	206681983	cg04144533	0.00353795	0.00187208
12	6658625	cg21638533	0.00371994	0.00187242
16	70415864	cg00589006	0.00704033	0.00187324
10	44144023	cg26649005	0.000631831	0.00187704
7	906799	cg16285946	-0.00178121	0.00188064
19	58740004	cg16187092	0.00143249	0.00188469
17	45728198	cg21515788	0.00102502	0.00188516
20	3996447	cg03680128	0.00118152	0.00188531
7	5258357	cg20071624	0.00666278	0.00189209
6	30297594	cg06230847	0.00561551	0.00189268
11	59822727	cg14328641	0.00447272	0.00189335
10	28759936	cg17078883	0.00449327	0.00189464
1	117396695	cg15891991	0.00433466	0.00189494
20	25388353	cg07062412	-0.000975141	0.0018951
17	73583945	cg00204465	0.00453975	0.00189545
1	173092323	cg09183124	0.0060539	0.0018984
11	46364127	cg22707438	0.0025406	0.00189853
1	15650448	cg10055277	0.00337506	0.00189888
11	57335051	cg05677402	0.000419497	0.00190087
11	57093322	cg13526040	0.00634939	0.00190143
1	27694390	cg00730820	0.0037561	0.00190184
11	113907379	cg24099956	0.00512985	0.00190661
1	94884060	cg02756545	0.000683506	0.00190786
2	181845005	cg24523758	0.00102682	0.00190854
5	1514140	cg14049990	0.00320621	0.00191256
10	8559030	cg17418252	-0.00218122	0.00191259
4	110354354	cg21818252	0.00212455	0.00191781
11	45230868	cg15010079	-0.00176293	0.00191958
10	131005778	cg16639311	-0.000968471	0.00191981
16	87102691	cg26994894	0.011338	0.0019214
14	23321005	cg26118358	0.00369088	0.00192205
6	34556105	cg17011684	0.00322085	0.00192257
6	117869857	cg04344000	-0.00508911	0.00192535
2	42345201	cg08178956	0.00539705	0.00192588
8	145051668	cg00311984	-0.00579159	0.0019268
1	35919432	cg04393060	0.00443818	0.00193143
1	193432241	cg15711508	0.00594874	0.00193243
17	56019314	cg19595295	-0.00398814	0.00193543
5	139252771	cg07444554	-0.00413645	0.00194258
3	186738320	cg01040649	-0.00388411	0.00194348
9	94181612	cg14290576	0.0044768	0.00194449
2	213696794	cg16865291	0.00369072	0.00194526
12	49716647	cg23798630	0.000400718	0.00194731
13	114270747	cg05060534	0.00294398	0.00194873
14	52536721	cg25685519	0.00220436	0.00195357
2	31607761	cg25124300	0.00489265	0.00195767
3	193586394	cg04051365	0.00380946	0.0019597
6	14212128	cg11405200	0.00517047	0.00196182
20	5093911	cg13040021	0.000731943	0.00196317
5	175967218	cg18194153	0.00484118	0.00196484
15	74689005	cg19253809	0.00129975	0.00196554
14	22945181	cg18887769	-0.00468844	0.00196654
20	25057444	cg00699986	0.00545443	0.00196708
11	1320634	cg09566995	0.00419963	0.00197053
16	3306685	cg05554494	0.00373084	0.0019728
13	49075016	cg11093142	0.0031792	0.00197987
22	30821633	cg22336034	0.000615352	0.00198106
6	21033836	cg02642117	0.00372125	0.00198551
8	74787918	cg12682382	0.00602716	0.00198583
14	100791876	cg09385936	0.00429082	0.00198643
20	47874111	cg21781157	0.00501948	0.00198653
1	186504948	cg05398036	0.00638096	0.00198675
14	20811808	cg15078479	0.000507696	0.00198755
3	27763737	cg12858460	0.000623683	0.00198823
8	11565351	cg25216696	0.00155392	0.00198841
2	47261900	cg20090162	0.0050929	0.00199014
15	80146065	cg18714469	0.00200003	0.00199039
4	103680201	cg02193956	0.00586195	0.00199088
7	43577034	cg00936348	0.00416972	0.00199122
13	49990767	cg02210115	0.00779234	0.00199396
14	59136470	cg05859256	-0.00269854	0.00199525
11	120081645	cg09152841	0.000915789	0.00199877
17	19281708	cg10457504	0.000854138	0.00200288
5	54916621	cg19673549	0.00620943	0.00200339
16	79451857	cg10371414	0.0050499	0.00200621
12	32551988	cg24626660	0.00288571	0.00200781
2	161260031	cg17824540	-0.00466795	0.00200985
1	111326110	cg22682864	0.000548808	0.00201235
10	134400440	cg01040749	0.00908059	0.00201389
2	9346592	cg00536383	0.000924829	0.00201539
1	230961405	cg10232893	0.00750003	0.00201702
19	51626986	cg14595786	0.00293307	0.00201791
1	157536296	cg00699569	0.00477073	0.00202329
19	18546719	cg02658272	0.00405358	0.00202572
13	27829014	cg09363424	-0.00256306	0.00202635
4	38073835	cg00812557	0.0033363	0.00202734
6	32182013	cg16602097	0.00312273	0.00202933
17	47286483	cg24456340	-0.00414796	0.00203096
12	115141551	cg19718686	0.00143098	0.00203501
2	124782586	cg18582824	0.00361474	0.00204007
13	114905640	cg04388548	-0.00510914	0.00204093
2	178095625	cg13344867	-0.00215844	0.00204093
10	52336353	cg13382516	-0.00411171	0.00204198
2	216859796	cg10119160	0.00136936	0.00204325
19	10047924	cg00208967	-0.00913406	0.00204334
8	6693300	cg21092867	0.00110586	0.00204513
4	39116218	cg04747180	0.0046965	0.00204698
22	50529783	cg19894402	-0.00154384	0.0020493
12	49212475	cg00065408	0.000619106	0.00205072
7	148679794	cg19156402	0.00154905	0.00205737
6	137818836	cg03796781	0.00158808	0.0020627
6	86351016	cg27269903	0.00104475	0.00206743
4	79698168	cg02512878	0.00072454	0.00206839
14	100920326	cg13589463	0.00572059	0.00207152
5	180017689	cg18652367	0.000651245	0.00207295
17	27411642	cg25496297	-0.000787112	0.00207458
3	11323560	cg11277834	0.00409416	0.00207478
8	134307597	cg17129188	0.00743917	0.00207608
22	35950011	cg17345985	0.00316898	0.00207615
17	57918630	cg15759721	-0.00436442	0.00207717
18	22039857	cg07283015	0.00521747	0.00207892
5	76012591	cg11591325	0.00114127	0.00207927
11	110070509	cg14191024	0.00485868	0.00208048
11	110055425	cg07188863	0.0033144	0.00208795
1	22438310	cg24428389	-0.00206877	0.00209513
1	3038564	cg14008571	-0.00094832	0.00209709
1	203156625	cg19081101	0.00652838	0.00209751
1	201578212	cg00502062	-0.00521664	0.00209907
1	101488098	cg04205769	0.00605151	0.00210399
8	20054956	cg11856918	0.000466521	0.00210819
6	157094085	cg19575244	-0.00148534	0.00210935
9	17796830	cg13627467	-0.00157618	0.0021129
4	89631033	cg01957599	-0.00425455	0.00212071
13	28709755	cg00182288	-0.000826104	0.00212265
1	239979505	cg08622198	0.00509112	0.00212621
17	79544417	cg14761989	0.00299494	0.00212811
4	37688612	cg17829318	0.00108928	0.00213356
5	137667807	cg10909732	0.000766652	0.00213613
16	88091305	cg08460198	0.00504273	0.00213795
20	52492248	cg11597277	0.00517466	0.0021395
22	50654277	cg11051022	0.00130602	0.00214075
2	240132342	cg21190228	0.00384349	0.0021422
17	16256990	cg13180678	0.000749003	0.00214238
18	5297381	cg05422796	0.00619914	0.00214322
3	124774877	cg04525508	0.000634354	0.00214683
1	1822194	cg23891190	0.00166319	0.00214686
11	68514089	cg17254405	0.0035644	0.00214817
17	26661374	cg22640868	0.0026039	0.00214894
5	169063935	cg23171871	0.000436981	0.002149
15	40339900	cg16594502	0.00317059	0.00215053
8	126011784	cg09984392	0.00452563	0.00215111
8	144543951	cg11210357	-0.00404702	0.00215265
8	74792031	cg00571292	0.00385379	0.00215321
2	74692608	cg05242139	0.000778318	0.00215663
2	48124557	cg09607915	-0.00379528	0.00215685
19	2783533	cg11632132	0.000702829	0.00217226
15	101812904	cg14784293	-0.00490619	0.0021729
14	70186289	cg16565031	0.00400168	0.0021735
1	12270775	cg23843705	0.000951205	0.00217603
7	101762511	cg20253855	0.00392553	0.00218085
5	110413671	cg18897025	0.0071341	0.00218304
14	101348035	cg21894512	-0.000929534	0.00218422
1	86623101	cg07198150	0.00436583	0.00218788
1	2425888	cg08655953	0.00248203	0.00218799
12	132312871	cg02714882	0.00052633	0.00218828
3	196050645	cg27088176	0.00457478	0.00218984
1	175525106	cg24041338	-0.00203837	0.00219026
22	42466753	cg08134518	-0.00133588	0.00219245
1	205179583	cg03948781	0.00350995	0.00219821
1	165823772	cg12220376	0.00442404	0.00219823
20	3749406	cg11887355	-0.000783549	0.00220063
2	97193289	cg22352818	0.00102858	0.00220145
1	1642075	cg11851198	0.00557398	0.00220188
10	12648032	cg26231267	0.00366976	0.00220215
1	226114565	cg08161480	0.00303281	0.00220456
6	30711138	cg19033654	0.00246502	0.00220516
5	92939130	cg00746386	0.0038637	0.00220608
3	134047274	cg24686551	0.00405254	0.00220644
5	82675005	cg06885823	0.00474073	0.0022067
19	13056423	cg22984992	0.00263126	0.00220938
12	108962900	cg01170124	-0.00592033	0.00221232
3	133193741	cg11642298	0.00553052	0.00221359
16	58155189	cg02990302	0.00448501	0.00221391
11	71725340	cg13048008	0.00234121	0.00221468
12	53646929	cg23835453	-0.00152767	0.00221904
15	40601467	cg02240622	0.00370273	0.0022227
1	116923256	cg25346117	0.0050286	0.00222511
2	118771837	cg16326819	0.000741589	0.00222779
1	156270281	cg16558208	-0.00507753	0.00222846
6	158507930	cg09667606	0.0025919	0.00223074
17	7591552	cg17461511	0.00116939	0.00223324
11	71188535	cg06417365	0.00131344	0.00223495
2	145353012	cg12940181	0.00385522	0.00223576
2	219082015	cg00012203	0.000612569	0.00223822
17	80833054	cg17852482	0.00512478	0.00224093
1	53796769	cg12299361	0.00372581	0.00224124
20	34652280	cg02779535	0.00390879	0.00224169
12	132670372	cg03209332	-0.00724762	0.00224722
12	323392	cg12235877	0.00264873	0.00224758
7	23387396	cg17209188	0.00519414	0.00224927
8	19460197	cg19895047	0.00809531	0.00224933
2	99953032	cg16988976	0.000674257	0.00224971
13	114828264	cg06380691	0.00335845	0.00226013
5	74162924	cg04654716	0.00263692	0.00226235
10	121411826	cg10673740	0.00332873	0.00226546
16	24267226	cg02692912	0.00182001	0.00227192
3	43732102	cg19150852	0.00203958	0.00227498
6	158094919	cg09076927	0.00505236	0.0022763
12	51139321	cg19055828	0.00531517	0.00227822
17	42634416	cg21571937	0.000955086	0.00227879
5	153853283	cg10658252	0.00240318	0.00228068
3	56320032	cg05616959	-0.00136021	0.00228199
6	45406867	cg05217983	0.0044961	0.00228415
9	124029926	cg17071957	0.00483277	0.00229336
1	182569418	cg01979352	0.00288591	0.00229742
2	117519644	cg24682723	-0.00603698	0.00229969
1	14286966	cg24594979	0.00476612	0.00230098
10	134407942	cg16544463	0.00751361	0.00230166
20	45179413	cg01880463	0.00292421	0.00230191
8	37732224	cg00920892	-0.00460874	0.00230447
16	56965767	cg21682826	0.000784321	0.00231633
2	54682859	cg11007406	0.00167803	0.00232259
1	228889628	cg26669397	0.00537866	0.00233167
7	75419119	cg10598030	0.00345679	0.00233206
21	45719797	cg05129930	0.000567763	0.00234037
13	74805375	cg23318020	-0.00650874	0.00234045
6	7169632	cg07714276	0.00355737	0.00234196
6	28891088	cg13646645	0.000775932	0.00234342
16	50583441	cg16750777	-0.00621432	0.00234378
11	128778506	cg25508319	0.0026758	0.00235213
5	140857941	cg14672084	-0.00530012	0.00235267
17	77755965	cg14421700	0.00329878	0.00235493
1	224015075	cg15134583	0.00263835	0.00235648
14	52701606	cg23648239	0.0046608	0.00235781
14	55569959	cg09298313	0.00420375	0.00235832
8	53323549	cg00160302	-0.00167406	0.00236444
2	2190278	cg09732255	-0.00560152	0.00236695
10	49893336	cg12024826	0.00144187	0.00236736
17	78899392	cg06091647	-0.00241244	0.00237332
10	81961468	cg23258615	0.00280787	0.00238107
3	155421970	cg18623216	0.00239975	0.00238128
8	48176671	cg14547461	0.00603462	0.00238199
2	44933278	cg00782708	0.0053748	0.00238444
7	27286813	cg26503078	-0.011053	0.00238447
20	62530407	cg00388871	0.00434942	0.00238802
12	44152807	cg25294785	0.000876858	0.00239079
6	31540002	cg16219283	-0.0030672	0.00239115
11	113599852	cg11067407	0.00454622	0.00239367
21	45553111	cg24352267	0.000724921	0.00239756
6	34360501	cg09572053	0.000777517	0.0023992
7	158819531	cg17267737	-0.00567048	0.00240263
13	46041747	cg07530947	0.00534115	0.00240559
6	32093933	cg04136321	0.00488961	0.00241023
1	118150813	cg23098693	0.00559114	0.00241333
11	120008963	cg02280132	0.0111467	0.00241525
17	19358245	cg20627364	-0.0013808	0.00241879
3	137938348	cg04554122	0.00535498	0.00242018
17	1553341	cg15380836	0.00238354	0.0024209
4	6664463	cg19087233	0.0035454	0.00242196
6	168797376	cg17308726	-0.00235504	0.00242279
9	114706971	cg13633625	0.00504475	0.00242635
16	34441787	cg26646558	0.0133219	0.00242662
5	115021554	cg22154142	-0.00825765	0.00242951
6	33358872	cg07903144	-0.0061903	0.00243105
14	52794647	cg09208942	-0.00469021	0.00243234
4	106392021	cg23745290	0.00538374	0.00243643
8	144543750	cg20156237	-0.00425388	0.00243918
15	51387651	cg05503460	0.00323836	0.00244066
4	174411723	cg03580292	0.00321916	0.00244112
17	37875709	cg14377681	0.00346135	0.00244303
1	28856281	cg00261690	0.00500992	0.00244586
11	77532182	cg17141500	0.000963983	0.00244594
12	49259997	cg22514963	0.00510125	0.00244606
20	24969842	cg20661985	0.00412487	0.00244742
11	1471594	cg03695103	0.00145365	0.00245877
15	59981549	cg04221794	0.00140211	0.0024597
3	129024712	cg17534540	0.00353608	0.00246226
15	83240578	cg10140906	0.00574107	0.00246351
5	36067091	cg26294995	0.00103521	0.00246676
17	1372751	cg27546431	0.00732644	0.00246771
17	74071705	cg02469790	0.00163213	0.00246888
20	45318457	cg14023041	-0.00124482	0.00247482
1	230240631	cg24577594	0.000698348	0.00247602
1	31217240	cg19510565	-0.003588	0.002478
17	26645920	cg07078622	0.00054049	0.002479
8	145025610	cg00253228	0.00347379	0.00248303
19	39422960	cg25522582	0.000909875	0.00248314
16	3776463	cg03879109	-0.00252842	0.0024832
12	57030450	cg14634319	0.000511342	0.00248322
10	13568099	cg01283625	0.00593106	0.00248567
2	134884342	cg26509250	0.00364186	0.00248874
7	7557590	cg04089901	0.00534985	0.00249167
1	95500538	cg01605789	0.00145493	0.00249227
14	57274763	cg27122213	0.00302334	0.00249271
11	73073153	cg01922516	-0.00140659	0.00249448
8	105476917	cg00021978	-0.00156951	0.00249889
1	153914453	cg07312954	-0.00110568	0.00250018
2	178483847	cg06009432	0.000771845	0.00250342
10	49732003	cg11790857	0.000942092	0.00250886
5	95178740	cg02244175	0.00342111	0.00250919
19	18503517	cg19640821	0.00341163	0.00251219
11	45903754	cg21002528	0.0043228	0.00251316
20	50808115	cg23916050	0.000737127	0.00251558
11	66883117	cg13980609	0.00528208	0.00251839
11	113947359	cg17069473	-0.00295283	0.00251989
6	106475062	cg02270332	0.0286638	0.00252023
12	7013457	cg13524209	0.00345987	0.00252276
20	3780182	cg02737268	-0.00628271	0.002524
11	129872515	cg07003579	-0.000632506	0.00252848
2	120861711	cg21568206	-0.00125736	0.00253055
1	108678738	cg16307793	0.00423457	0.00253226
17	40427474	cg04745805	0.000658588	0.00253672
13	31041221	cg01504447	0.00352501	0.00253834
1	151119210	cg27228276	0.00104393	0.0025392
12	50232753	cg15991941	0.00334155	0.0025447
4	24975754	cg17173896	0.00401653	0.00254474
5	49962509	cg10815272	0.000974209	0.0025464
8	105351190	cg02641539	0.0033954	0.00254674
20	31946710	cg11231701	0.00551887	0.0025534
1	58717632	cg26513689	0.00426008	0.00255365
2	121605707	cg02640173	-0.00247481	0.00255404
1	236559257	cg02327465	0.000763315	0.00255547
11	68609747	cg19596755	0.00267603	0.00255839
3	44666362	cg24130043	0.00151265	0.00255913
5	52774551	cg07594074	0.0018642	0.00255918
1	19401069	cg16265859	-0.00518641	0.00256029
11	63766546	cg10161008	0.00293153	0.00256225
5	134990707	cg24592043	-0.0027946	0.00257059
6	149866213	cg18145961	0.00366239	0.00257284
18	72166016	cg16387467	0.00360426	0.00257866
17	79870317	cg19573490	0.00417656	0.00258472
2	69206176	cg20874031	-0.00734138	0.00258709
10	45455347	cg19566764	0.00097893	0.00259495
3	194979565	cg05486924	0.00360009	0.00259664
1	165859714	cg10972897	0.00313085	0.0025978
2	113345365	cg23499749	0.00385327	0.00259957
17	75798605	cg22764700	0.00313376	0.00260002
7	4753002	cg04261496	0.00385151	0.00260224
5	162516650	cg18086386	-0.00449542	0.00260285
20	2085344	cg10206397	0.00613245	0.00260451
4	39640592	cg20854580	-0.000446871	0.00261202
20	45187423	cg07727594	0.00342342	0.00261268
13	114927933	cg23340505	0.00238381	0.00262177
19	48686777	cg19516825	0.00614931	0.0026278
16	4817202	cg07669455	0.000849048	0.00263611
16	4357346	cg03076094	0.00378955	0.00264201
17	9940004	cg03762242	0.00402136	0.00265015
13	50908713	cg00373763	0.00503198	0.00265032
5	156593331	cg09198083	0.000888358	0.00265387
3	126076857	cg27251709	0.000605553	0.00265457
2	236840562	cg02934884	0.00155822	0.00265616
2	29149895	cg24738611	0.0030485	0.00266151
6	2842359	cg11393995	0.000549883	0.00266931
7	2773877	cg15704521	0.00650105	0.00266945
6	126102230	cg02735250	0.000551722	0.00266992
2	36584981	cg15651394	0.000755939	0.00266996
6	28874702	cg05314350	0.00500183	0.00267227
6	35451487	cg23254569	0.00370641	0.0026724
12	115813214	cg16550264	-0.00607738	0.00267532
6	100055173	cg24688826	0.00210068	0.00267663
21	38580484	cg11399508	0.00181497	0.00267703
5	130495016	cg07158495	0.00245504	0.0026809
20	32266794	cg14030719	-0.00412744	0.00268714
2	39893078	cg19935171	0.0017397	0.0026875
2	232580215	cg09112476	0.00143662	0.0026892
4	2936724	cg17200337	-0.000967243	0.0026953
5	148188454	cg09844976	0.00393804	0.00269565
3	129346694	cg01709619	0.00169729	0.00269597
7	137609343	cg23697157	0.00717429	0.00269643
17	15869607	cg08826152	0.00458222	0.00269682
4	140586988	cg07705964	0.00189002	0.00269759
19	13050931	cg11341610	0.00346735	0.00269925
2	74236068	cg11525409	0.00484049	0.00270155
7	128864205	cg16166368	0.00231993	0.00270316
4	15702461	cg21356631	0.00673694	0.00270466
1	917655	cg15526941	-0.00673956	0.00270572
5	176921820	cg15225325	0.00526468	0.00270592
17	6950103	cg23884531	0.00147743	0.00270965
11	9025730	cg03963327	0.00190922	0.00271248
10	74590936	cg04389994	0.00623235	0.00271625
6	32904074	cg13524037	0.00331033	0.00272072
9	35757314	cg20227976	0.000896409	0.00272351
2	240291509	cg06398474	0.0038652	0.00272569
5	49737349	cg14497673	0.000406097	0.00272596
12	104063640	cg03658236	0.00644174	0.00272754
2	171782647	cg14713146	0.0068606	0.00272785
19	47164463	cg01078271	0.00119313	0.0027288
12	10336861	cg13366774	0.005744	0.00273195
10	590014	cg13303328	0.00181372	0.00273251
9	99181598	cg13613210	0.00102305	0.00273281
16	66582592	cg07512993	0.00540516	0.00273403
6	30297338	cg04425551	0.00411056	0.00273408
4	2419451	cg09114528	0.00154825	0.00273431
17	41984470	cg21989213	0.000673108	0.00273631
17	80197898	cg02744699	-0.00123767	0.0027378
11	57417974	cg22705929	0.00542773	0.00273783
13	113430153	cg06674275	-0.000952341	0.00273795
5	173286145	cg26235369	0.00283501	0.00274295
20	61734930	cg12207022	-0.00194967	0.00274487
19	7936683	cg09377704	0.00328599	0.0027464
10	90343641	cg16503585	-0.00263115	0.0027492
6	29945024	cg14330924	0.0014945	0.00275089
1	1365911	cg04865726	0.0053848	0.00275122
1	32805350	cg26856257	0.00294519	0.00275389
8	126446923	cg22644321	0.00366415	0.00275405
6	134159179	cg06317507	0.0016488	0.00275555
4	90757351	cg15133208	0.00488624	0.00275664
11	642975	cg24710179	0.00565547	0.00276353
18	60193840	cg13506219	0.000904083	0.00276615
17	79129078	cg13618516	0.00511364	0.00276818
5	158251744	cg09172244	0.00454281	0.00277055
15	64442561	cg14004161	0.00341901	0.00277392
3	186857537	cg13432744	0.000580609	0.00277393
1	161601053	cg00974864	0.0040656	0.00277766
1	60171660	cg10220544	0.00480605	0.00277819
12	56236869	cg03509949	0.00434477	0.00278018
6	161563558	cg20427090	-0.000655329	0.00278296
14	35832310	cg06807696	0.00590076	0.00278658
15	98971383	cg27645517	0.00398918	0.00278738
21	47170466	cg15239190	0.00373875	0.00279298
6	35697185	cg19226017	0.00638802	0.00279653
10	32667719	cg26211455	0.000527118	0.00279969
1	27676205	cg12748890	-0.00713961	0.00280401
10	134095646	cg07147614	0.00391878	0.00280467
5	96478495	cg06213287	0.00167737	0.00280577
2	160088036	cg13722419	-0.00422897	0.00280705
7	25020404	cg01106412	0.0010262	0.00280727
6	17764205	cg18493214	0.00385405	0.00281255
7	151402023	cg24271718	-0.00099838	0.00281479
17	46607103	cg23099913	-0.00118918	0.0028169
11	18548806	cg13383490	0.000624684	0.00282095
3	101406220	cg00653460	0.0153969	0.00282534
2	198646474	cg12458383	0.00209849	0.00282909
1	180123317	cg06894687	0.00301277	0.00283203
15	79383770	cg25506726	0.00480762	0.00283223
17	7482475	cg21808406	0.00377383	0.0028333
8	74871056	cg01232717	0.00645689	0.00283381
19	48016020	cg23314866	0.00305972	0.00283517
13	48621141	cg11335664	-0.00104767	0.00283602
15	43029643	cg03678138	0.000988223	0.00284721
6	31744636	cg27574980	0.00185839	0.00284737
1	47407043	cg12651712	-0.00686742	0.00285038
9	95821510	cg02395086	0.000516261	0.00285425
1	179921042	cg24448340	0.00327701	0.00285728
6	167705253	cg09682183	0.00523068	0.00286242
11	69259265	cg23478547	0.0075627	0.00286309
7	157616107	cg18769909	-0.00146126	0.00286652
17	80833638	cg07409471	0.00612436	0.00286887
10	75677011	cg04084348	0.00394939	0.00287017
11	64622176	cg05150973	-0.00206175	0.00287047
17	32690569	cg17118262	0.00410186	0.00288086
12	121837728	cg03064241	0.000583196	0.00288101
7	100203350	cg22082800	0.00129659	0.00288108
5	61682030	cg07011152	-0.00161964	0.00288342
4	6989536	cg10586619	0.0030925	0.00288804
11	61659465	cg20691408	-0.001471	0.00288944
3	132036067	cg15958424	0.00492746	0.00289043
2	44223249	cg01913188	0.000569654	0.00289277
14	68798365	cg26298914	0.00399915	0.00289441
12	111619406	cg21426559	0.00295992	0.00289651
1	8763838	cg27305255	0.0017129	0.0029007
4	151258915	cg19935951	0.00651898	0.00290167
2	68882144	cg25299364	0.00460124	0.00290361
1	65615281	cg24049468	0.00483389	0.00290481
6	30297389	cg07905808	0.0053885	0.00290562
2	16080501	cg17519750	0.000592791	0.00290788
7	44058904	cg04307270	0.000689587	0.00291068
1	202828149	cg05455036	0.00315947	0.00291085
11	72928926	cg26761618	0.00273627	0.00291335
17	76037239	cg04268643	0.0110605	0.00291558
8	134307105	cg00799984	0.00374502	0.00291923
10	93170566	cg24412117	-0.00151653	0.00291982
22	50841775	cg20366239	0.00312743	0.00292712
6	27842098	cg01247537	0.00461059	0.00293225
12	42878178	cg06158065	0.00210929	0.00293872
11	71165839	cg04774822	0.0042038	0.00294071
1	40392088	cg14963928	0.0116055	0.00294875
1	27627058	cg27531366	0.00346872	0.00295049
15	41796044	cg08180028	0.00334018	0.0029512
7	30516376	cg16680624	0.00478242	0.00295306
4	109994039	cg08760493	0.00321686	0.0029535
2	241974917	cg02532017	-0.00356414	0.00295755
11	66034963	cg01280128	0.00165972	0.00295773
1	17424524	cg06746829	0.00477563	0.00295836
8	832260	cg03494825	0.00310522	0.00295925
1	153800699	cg01402255	0.00418574	0.00296221
2	135011626	cg21232161	0.0030473	0.00296625
11	100745314	cg10797129	-0.00174613	0.00296936
12	56622608	cg13610659	0.00393891	0.0029701
10	134411295	cg27555617	0.00499782	0.00297198
7	138556982	cg08410604	-0.00495913	0.00297254
1	111889159	cg24407827	0.00121559	0.00297409
1	181097897	cg12903530	0.0026314	0.00297509
3	195163826	cg19252739	0.000951415	0.00297574
15	29213250	cg08908089	-0.00449423	0.00298237
7	91897276	cg10095247	0.00620372	0.0029824
12	372049	cg15607358	0.00887422	0.0029842
17	28830604	cg17624310	-0.00303013	0.00298622
5	67521141	cg00067720	0.00341937	0.00298755
3	8577752	cg23180235	-0.00444199	0.00298944
16	49308121	cg26722733	-0.0126647	0.00299016
16	29822529	cg05995267	0.00177801	0.00299196
10	105452885	cg20668662	0.00054841	0.00299479
11	113845487	cg00078348	0.00498238	0.00299797
5	150054944	cg15699693	0.00699257	0.00300122
1	172628020	cg10161121	-0.00450507	0.00300449
6	33376675	cg06408571	-0.00146736	0.00300729
9	127888818	cg13856340	-0.00430424	0.00300781
13	32889515	cg05153735	0.000553671	0.00300944
15	55881607	cg13878116	-0.000874971	0.00301339
6	32805877	cg11668794	-0.000772636	0.00301757
5	176836695	cg06625767	0.00375422	0.00301901
1	19217794	cg12461099	0.00462012	0.00302344
17	79924542	cg01231183	0.00550209	0.00302397
15	56657307	cg04320928	0.00131808	0.00302606
6	28875356	cg14059339	0.0045147	0.0030278
5	153756247	cg19031384	-0.000943471	0.00303008
18	13643516	cg06883868	0.00290153	0.00303099
17	61699788	cg02126098	0.00111867	0.00303287
16	30996483	cg26635214	0.00139737	0.00303422
17	37354084	cg09437360	0.000567877	0.00303648
1	10855553	cg24102726	0.000833077	0.00304187
15	89421347	cg01385157	0.000891859	0.00304858
17	16976475	cg12370935	-0.0037272	0.0030496
21	35445730	cg15930922	0.00083576	0.00305251
6	88411528	cg05255807	0.00118894	0.00305682
12	72071095	cg23258033	-0.00167207	0.00305837
5	178632502	cg05574515	-0.00243409	0.00305894
3	46996484	cg19114543	0.00464084	0.00306019
12	77064229	cg11856476	-0.00177724	0.00306694
1	57681028	cg26929547	0.00773471	0.00306873
5	154027481	cg18529246	0.00213078	0.00307188
19	15487991	cg03120782	0.00377615	0.0030726
1	169764185	cg03348149	0.000743061	0.00307489
10	125770124	cg11803859	0.00603106	0.00308031
6	30297329	cg11327408	0.00428296	0.0030819
4	129224165	cg21491609	0.00598699	0.00308391
2	47537239	cg20043649	0.00652111	0.00308613
6	36020012	cg16145324	0.00448939	0.00308824
19	52035287	cg07056606	0.0025687	0.00309013
9	140106010	cg01870113	0.00353721	0.00309029
1	53387576	cg13461509	0.000687977	0.00309375
7	2609875	cg21454362	0.00205507	0.00309406
7	16890431	cg16324992	0.0165826	0.00309958
9	137022403	cg14021717	-0.00234041	0.00310284
16	30976273	cg07197991	0.00236697	0.00310327
11	68227812	cg05650764	0.00064931	0.00310346
4	155413392	cg22008026	0.00151648	0.00310781
11	26594782	cg03079754	-0.00699088	0.0031097
20	48761279	cg22941573	0.00548244	0.00311017
10	99223744	cg12182708	0.00470525	0.00311236
9	78789741	cg13746772	-0.0023384	0.00311331
12	57914238	cg14737592	0.00073898	0.0031139
11	88090861	cg27095222	0.00419821	0.00311424
1	211433485	cg06935598	0.00183925	0.00311526
7	1105321	cg24603113	0.0045704	0.0031153
3	14166520	cg01638809	0.000665527	0.00311654
3	23849114	cg19719475	0.00522277	0.00311843
12	52301163	cg20707780	0.00165092	0.00312107
8	142219965	cg16305292	0.00432424	0.00312538
17	41570143	cg26417346	-0.000978185	0.00312579
4	170195438	cg14477767	-0.00387018	0.00312605
8	42249921	cg16759579	0.000840629	0.0031284
10	61563135	cg26628410	0.000944961	0.00313015
19	3548338	cg03288653	0.00305669	0.00313535
2	42880391	cg21842916	0.00586345	0.00313698
1	175042297	cg16651347	0.00323835	0.00313989
1	154380705	cg05756780	0.00360091	0.00314318
1	94311802	cg00405232	0.0005553	0.00314323
2	234070710	cg07026910	0.00487497	0.0031438
7	76977748	cg09304968	-0.00248392	0.00314722
1	236209798	cg26837399	0.00406583	0.00314736
4	175133151	cg07177380	0.00151494	0.00314739
1	111179008	cg07706695	-0.00606422	0.0031505
3	113811946	cg13227806	0.00526749	0.00315217
1	27816827	cg03436453	0.00085859	0.00315325
13	107217605	cg11710912	0.000537289	0.00316119
4	26275089	cg05065948	0.00366394	0.0031617
4	39183353	cg17469265	0.0118074	0.00316674
11	59951557	cg04353769	0.00345457	0.00317203
16	23158863	cg04453792	0.00268593	0.00317335
16	1401891	cg08359751	0.000595857	0.00318038
2	44311918	cg21473786	0.00496445	0.00318051
1	233004866	cg01723892	0.00411893	0.00318178
7	149389669	cg04487296	-0.00953873	0.00318219
3	157813670	cg27642784	0.00811949	0.00318258
17	56352895	cg04266202	0.00488521	0.00318329
18	77204561	cg22279865	0.000886869	0.00318397
2	220042941	cg21586955	0.00060716	0.00318738
8	23405296	cg02190353	0.00665245	0.00318891
1	6355060	cg13209388	-0.00521307	0.00318939
17	47210162	cg01429662	0.00101338	0.00319103
19	58662330	cg06882758	0.00111033	0.00319388
7	139226812	cg23153471	-0.000981997	0.00319495
20	55975578	cg00186499	0.00256408	0.00320181
14	51137626	cg18406010	0.00209493	0.00320238
5	74161187	cg09484541	0.00878999	0.00320333
2	131149279	cg04907391	0.0012459	0.00321807
14	52735421	cg18693395	0.0016509	0.00322234
2	7171963	cg27281690	0.00363026	0.00322294
1	2382774	cg06753057	-0.00243275	0.00322426
10	70863705	cg06041695	0.00442372	0.00322625
12	6151674	cg15866021	0.00524429	0.00322795
2	106814630	cg25305879	0.00601118	0.00323243
6	139265575	cg19614454	-0.00371298	0.00323583
2	233981788	cg14012546	0.00715726	0.00323759
8	145514787	cg03301862	0.000650124	0.00324528
14	100204153	cg00841988	0.00486889	0.00325256
2	128283815	cg21679674	0.000675586	0.00325315
3	39149258	cg15427774	0.00110031	0.00325552
10	113987376	cg00066854	0.00393336	0.00325557
11	68276883	cg10133100	0.00406874	0.0032584
8	76452152	cg24512303	-0.00500182	0.00326041
10	90995297	cg09797463	0.00481445	0.00326291
2	108994311	cg16528895	0.00367679	0.00326403
7	1004997	cg21511321	0.00337733	0.00326516
2	113522513	cg25884424	0.00109332	0.00326813
11	117695591	cg01142676	0.00423065	0.00326837
1	203171499	cg22848646	0.00461278	0.00327148
4	119948388	cg03554174	0.00294434	0.00327309
17	73642503	cg14691671	0.00323781	0.00327373
10	5707799	cg27266257	0.00261351	0.00327742
20	30326562	cg23807894	0.00343329	0.0032807
2	102316496	cg13522882	-0.00432009	0.00328586
7	139878720	cg14070549	-0.00233325	0.00328604
11	45871936	cg24305156	0.00319081	0.00328675
16	11348611	cg03014241	-0.00362126	0.00328904
6	150073879	cg14417099	0.00499787	0.0032912
17	33288330	cg17582259	0.00115932	0.0032913
22	50174065	cg23659250	0.00441458	0.0032935
17	6348019	cg15847614	0.00144449	0.00329466
20	62597877	cg05246315	-0.00276611	0.00329517
17	77752070	cg06162003	0.000689795	0.00329548
12	48340533	cg26115531	0.00353718	0.00329625
3	45372241	cg21360910	0.00379022	0.00329632
13	114823829	cg23281529	0.00589482	0.0032965
9	134248884	cg06157777	0.000788549	0.00329921
15	89169262	cg00506935	-0.00536484	0.00330154
12	53932355	cg03998264	0.00477992	0.00330405
22	37545423	cg26757673	-0.00425838	0.0033059
1	44679006	cg15990015	0.000798578	0.00330635
12	95841390	cg10815129	0.000691313	0.00330706
1	156737950	cg00692559	0.00123108	0.00330932
11	6225759	cg10611016	0.00555643	0.00331183
6	31371423	cg02016545	0.00118768	0.00331276
7	66309972	cg07880104	0.000529129	0.00331291
17	37309177	cg02875558	0.000535788	0.00331536
17	1170806	cg19504184	0.00308941	0.00332034
1	6530205	cg16146806	0.00364133	0.00332579
11	71725424	cg20887442	0.00307231	0.00332814
1	33772736	cg00069002	-0.00471922	0.00332879
5	149466091	cg12862231	0.0030862	0.00333041
3	124606583	cg03518058	0.00108998	0.00333225
12	117176367	cg05417285	0.000751959	0.00333309
20	57582856	cg08545593	0.00416788	0.00333416
1	43203008	cg24250588	0.00222341	0.00333475
19	40732784	cg17069873	0.00480546	0.00333764
2	48097527	cg09664186	0.00763296	0.00333813
22	21028739	cg12874479	0.00541969	0.00334083
19	5622738	cg11928000	0.000689977	0.00334164
1	110976749	cg27230882	0.00359925	0.00334214
4	159857583	cg23137881	0.00716752	0.00334504
20	1639816	cg13408605	-0.00562709	0.00334559
16	1138489	cg09695996	-0.00564124	0.00334932
12	89777963	cg12045443	0.0030817	0.00335015
11	74344629	cg00453717	0.00458977	0.00335079
16	21668734	cg07747521	0.00181457	0.00335121
12	26379648	cg12989217	0.000892729	0.00335151
6	71013139	cg02156776	-0.00993758	0.00335428
22	37640250	cg18265887	0.000696922	0.00335555
2	242048218	cg19397991	-0.00427451	0.00335635
20	43883172	cg14609407	0.00502434	0.00336042
5	173116776	cg19458787	0.00606422	0.0033668
13	98628505	cg17191933	0.00044993	0.0033669
19	5829415	cg03008525	0.00227484	0.00336979
1	2986538	cg13744917	0.000501497	0.00337047
2	136872067	cg23374992	0.0038199	0.0033749
12	8172018	cg18709570	0.00236635	0.00337625
16	67449835	cg06329093	0.00236413	0.00338481
19	36236393	cg17882460	0.000673052	0.00338496
5	10765559	cg23112301	-0.00210421	0.0033856
19	36132842	cg21919809	0.00309569	0.00338653
1	171770825	cg26368228	0.00156312	0.00339216
7	98740022	cg20048529	0.00245501	0.00339275
9	95475751	cg14184780	0.0027342	0.0033981
1	151043472	cg00526316	0.0006121	0.00339919
7	56131707	cg05110225	0.00223812	0.00340145
6	35993792	cg15782984	0.0063214	0.003403
17	40088680	cg02779913	0.0037031	0.00340528
5	142490096	cg02346737	0.00537522	0.00340827
13	20762982	cg04452195	0.00569276	0.00340931
3	46448134	cg23350385	0.00451336	0.00341316
9	111885602	cg13661827	0.00504253	0.00341943
6	30035220	cg08878352	-0.00147564	0.00342295
5	176900447	cg09174421	0.00047757	0.00342632
17	33568791	cg13451886	-0.00487502	0.00342798
2	42274082	cg00607755	0.00734044	0.00342819
8	81408357	cg20176142	0.00479204	0.00343063
1	1094080	cg07718444	0.00253278	0.00343155
3	72940510	cg25338134	0.00388696	0.00343591
4	153528146	cg23630867	-0.00282956	0.00343951
5	10618513	cg02117271	0.00332091	0.00344025
16	85577800	cg27586417	0.0052579	0.00344443
4	76996690	cg03493768	0.00440499	0.00345265
1	21615863	cg16603916	0.00405476	0.00345456
13	28232083	cg02981663	0.00144768	0.00345622
5	172280684	cg07496207	0.00505594	0.00345642
7	155949275	cg23862698	0.00604196	0.0034588
8	134307728	cg20100745	0.00516869	0.00345882
4	38875533	cg24576960	0.00509181	0.00346648
2	164960033	cg27413603	-0.00188213	0.00348537
6	170536124	cg05006142	0.00849418	0.0034859
2	201393628	cg26742320	0.00614131	0.00348694
3	130693828	cg05936004	0.00427112	0.00349463
1	162532502	cg13178361	0.00482978	0.00349686
12	62650767	cg03726817	0.00334406	0.00350084
11	60640645	cg12808596	0.00419554	0.00350096
11	74446817	cg01103253	-0.00485383	0.00350169
12	133464689	cg26394825	0.000759898	0.00350277
2	102731407	cg00790071	0.00683891	0.0035115
7	131253722	cg17831277	-0.00525478	0.00351391
4	6473558	cg17441887	0.00141657	0.00351522
2	102080674	cg05991009	0.00398818	0.00351777
6	109776176	cg03840496	0.000384494	0.00351791
12	92524968	cg05976481	0.0039508	0.00351791
14	105154858	cg03573445	0.00358213	0.00351867
2	75185588	cg20919922	0.00127185	0.00352288
1	29586299	cg05039004	0.000849011	0.00353245
6	79620031	cg05283184	0.0136101	0.00353246
7	142920096	cg05862438	0.00318853	0.00353924
7	110731201	cg09837977	-0.00257619	0.00353932
19	827776	cg10752406	0.00303427	0.00354076
14	62068941	cg08061334	0.00392781	0.00354134
17	8869948	cg09302474	0.00447952	0.00354727
12	108155279	cg00090609	0.000853182	0.00354754
9	129452879	cg07119616	0.001201	0.00354759
15	65068554	cg06034792	0.00206407	0.00354997
20	61847585	cg13587582	0.000507578	0.00355006
12	96588951	cg01757160	0.000762923	0.0035512
22	17565455	cg01731685	0.000887799	0.00355472
1	179332148	cg16101902	0.00193219	0.00355567
4	4292287	cg10187907	0.000463192	0.00355603
14	97925122	cg04135246	0.00713217	0.00355628
19	10661705	cg03611912	-0.000823752	0.00356011
3	190234778	cg22670397	-0.00216901	0.00356483
13	24758155	cg12699648	0.00259675	0.00356565
6	170590562	cg08581021	0.0100424	0.00357261
6	154330965	cg12944573	0.00848137	0.00357357
4	17812264	cg14377370	0.000317259	0.00357718
15	57668087	cg04095810	-0.00761455	0.00358534
2	65731517	cg17010895	0.00576213	0.00358684
7	101603298	cg26918117	0.00438607	0.00359084
5	157282503	cg17547295	0.00441834	0.0035971
22	37403802	cg17699374	0.00109295	0.0036005
12	83041928	cg22125814	-0.00344294	0.00360079
22	44588350	cg18659081	0.00438413	0.00360112
20	52199748	cg20979153	0.00179319	0.00360287
17	61216274	cg09230870	0.00512675	0.00360609
1	26880807	cg16395432	0.00396626	0.00360699
7	143825736	cg03412967	0.00883005	0.00360963
7	155006275	cg07944445	0.00894326	0.00361166
5	6632020	cg26420013	0.00456428	0.00361487
13	111268031	cg23795623	0.000882616	0.00361533
2	100636602	cg14057383	0.00557006	0.00362118
2	75427699	cg03464378	0.000827349	0.00362426
10	32303107	cg06528823	0.00485154	0.00362595
20	55923774	cg06239923	-0.00342209	0.00362767
1	46215776	cg17156633	0.00377743	0.00363033
4	150832003	cg26811385	0.00361565	0.00363209
14	54976718	cg27368011	0.000512616	0.00363245
6	32905127	cg01374870	0.0038175	0.00363654
14	95956325	cg06634140	0.00372234	0.00363752
1	184943911	cg24325991	0.0018694	0.00363909
1	233155919	cg07223106	0.00467582	0.00364139
10	120817577	cg12102702	0.00269951	0.00364155
7	152591949	cg21027035	-0.00254179	0.00364393
5	10330845	cg26714425	0.00330223	0.00364439
17	75315108	cg07863022	0.00409442	0.00364528
17	1374051	cg14330293	0.00306521	0.00364642
1	181059175	cg11263705	-0.000589825	0.00364874
10	237794	cg15287806	0.00649392	0.00365216
2	152214177	cg09727050	0.00502514	0.00365243
15	100272751	cg01054354	0.00709928	0.00365338
16	87588559	cg08830502	0.00425981	0.00365565
12	70636648	cg16322581	0.00144425	0.00365646
5	132155460	cg24613691	0.00464537	0.00365782
19	51871891	cg22065498	0.00252119	0.00365845
15	34327794	cg18234988	0.00464973	0.00365852
10	81931985	cg14178380	0.00384366	0.00366061
18	74240902	cg17222996	0.0060077	0.00366229
1	68490241	cg11650925	-0.00652544	0.00366572
10	99448480	cg12724221	0.0051044	0.00367212
1	236563070	cg15086439	0.00559229	0.00367399
6	137540814	cg26668632	0.00116513	0.00367404
2	196520930	cg16158027	0.00674924	0.00368253
1	54666143	cg15644675	0.000550795	0.0036828
16	70333124	cg08183066	0.000419381	0.00368358
3	16539054	cg05528931	-0.000643671	0.00368573
9	139438290	cg01909856	0.00311516	0.00368711
9	139871049	cg00563932	0.00450649	0.0036884
19	848071	cg20094462	0.00387515	0.00368865
1	41326317	cg04011995	0.00437254	0.00369149
1	110574361	cg19100292	0.0042863	0.00369246
17	80794081	cg27658601	0.00243532	0.00369516
16	15766327	cg08220149	0.00351293	0.00369601
3	43733831	cg24595152	0.00279393	0.0036968
3	45718805	cg16283183	0.00345688	0.00371002
16	55364614	cg02198701	-0.00579218	0.00371542
6	29565696	cg08292919	-0.00472777	0.00371658
20	33676388	cg16151538	0.0047567	0.00371671
3	134165843	cg21413797	0.00213414	0.00371689
8	126310179	cg01919908	0.00126907	0.00372222
12	54409336	cg22621272	0.0022016	0.00372432
12	104693930	cg19722698	0.00514206	0.0037256
12	11992925	cg18907610	0.00312375	0.00372677
4	122085241	cg20950277	-0.00137968	0.00373596
7	142997642	cg25992874	0.00257733	0.00373796
8	67365340	cg20794855	0.00415048	0.00373848
1	901449	cg25742326	0.007183	0.00374126
4	54793620	cg18242288	0.00549264	0.00374269
6	42664420	cg14517133	0.00748265	0.00374501
3	23958502	cg13433994	0.000703503	0.00374646
1	154580635	cg20239527	0.000694825	0.00374647
9	139701870	cg14432469	0.0012149	0.00374735
1	38104517	cg10123642	-0.00755504	0.00374738
3	11592700	cg12120750	0.00486916	0.00374929
6	138744549	cg00409658	0.00277865	0.00375128
7	100238750	cg12792367	0.00432521	0.00375222
15	76355522	cg17515837	0.0040327	0.00375295
1	227056896	cg10879712	-0.00229179	0.00376059
11	4079556	cg13782615	0.00164726	0.00376472
15	71342202	cg11323113	0.00412117	0.00376956
19	19367084	cg11781421	0.00550635	0.00376993
4	16083440	cg00708789	0.00404321	0.00377142
6	32320715	cg20742425	-0.001724	0.0037779
19	52511726	cg26929337	0.00170873	0.0037796
8	145755974	cg26259926	-0.0147626	0.00378142
16	479994	cg10357909	0.00128827	0.00378546
11	46543695	cg20090290	0.00520067	0.00378942
1	40773045	cg22799499	0.00312898	0.00379072
15	52043731	cg02361781	0.00050117	0.00379256
1	16563855	cg05588972	0.000702806	0.00379359
17	74086286	cg26287080	0.00473576	0.00379607
4	39482373	cg18271914	0.00511257	0.00379747
13	110493045	cg01733904	0.00218167	0.00379829
13	106834942	cg17494199	0.00614594	0.00379885
4	100874826	cg20107506	0.00526078	0.00380438
10	69372655	cg01249544	-0.00408101	0.0038112
15	22921426	cg10413089	0.00130744	0.00381236
8	72470982	cg20386316	0.00412143	0.00381257
10	112136000	cg18246640	0.00418994	0.00381381
17	80477136	cg04136290	0.000569364	0.00381615
22	45719176	cg10788213	-0.0013512	0.00381718
5	2041368	cg11024341	-0.000943696	0.00381718
3	194120023	cg05323324	0.00348781	0.00381968
9	136018794	cg14099540	-0.00388719	0.00382319
15	41923323	cg14517126	0.00489675	0.00382323
17	47094198	cg09029085	0.00551503	0.00382452
7	156433520	cg04134305	0.000868092	0.00382678
21	16436497	cg01321836	0.000721922	0.00383814
2	34902113	cg17862468	-0.00424944	0.00384078
16	2273298	cg01095819	0.000427577	0.00384461
2	210871078	cg24081640	0.00189562	0.00384524
15	72447967	cg05506600	0.00931603	0.0038457
17	8113909	cg13678641	0.000502617	0.00384932
2	74729710	cg01295339	0.0035315	0.0038502
10	14716589	cg15272762	0.00245258	0.00385114
6	28874479	cg20544852	0.00635145	0.00385175
19	44100430	cg08017990	0.000459922	0.00385365
17	79895100	cg22202154	0.000652332	0.00385592
5	56112908	cg19773222	0.000418704	0.00385871
16	12073297	cg02386311	0.00437722	0.00386604
19	3399015	cg22315974	0.00468623	0.00387435
13	111318490	cg08400494	0.00378789	0.00387509
8	144948764	cg06009267	0.00530966	0.00388702
15	57611637	cg04988487	-0.00210644	0.00388806
8	61593696	cg05575639	0.00656808	0.00389167
19	47840110	cg04556210	0.00337462	0.00389585
7	1081068	cg24352561	-0.00637948	0.00389864
7	138778744	cg19972822	-0.00381124	0.00390019
11	128673534	cg16024530	0.00231595	0.00390334
10	50533993	cg18110578	-0.00160376	0.00391163
12	114299076	cg04831327	0.00404219	0.00392063
3	171755923	cg04843813	0.00296278	0.00392316
7	150652808	cg20142972	0.0046092	0.0039265
2	183989218	cg07990489	0.000619787	0.00392717
16	85242716	cg06525698	-0.00366107	0.00393265
3	127175109	cg26076428	0.00239891	0.00393355
5	138940696	cg18232832	0.000518547	0.00393448
8	93030117	cg03484853	-0.00170346	0.00394253
3	111851265	cg27043141	-0.00543483	0.00394596
2	114163184	cg24352369	0.00432424	0.00394913
5	177762428	cg02711886	0.00359673	0.00395059
19	13041124	cg23060513	0.00609344	0.00395581
8	110656096	cg23324537	0.00468603	0.00395711
3	50329297	cg16496965	0.000388569	0.00396108
1	155178248	cg04928693	0.00226044	0.00396243
16	23156203	cg09796602	0.00508206	0.00396482
14	23564985	cg11774227	0.000669207	0.003965
1	154471433	cg26105956	0.00573843	0.00396609
5	140800629	cg10679597	-0.00770699	0.00397201
2	169967580	cg09128944	0.00358926	0.00397504
20	11666805	cg11366886	0.00302783	0.0039799
7	75544515	cg17488228	0.000429335	0.00398139
17	2276201	cg16949378	-0.00309032	0.00398279
2	11318465	cg00676602	-0.00232819	0.00398371
7	21985935	cg11987645	0.00259138	0.00398469
8	130947389	cg07212327	0.00631606	0.00398593
2	173600987	cg07917406	0.000866862	0.00398923
15	73074210	cg14597545	0.00467719	0.00399218
6	32826281	cg09322555	0.00424206	0.00399222
2	47404636	cg27073431	0.00618418	0.00399563
7	25174492	cg23302989	0.00555904	0.00399635
6	31126838	cg24075966	0.000708121	0.0039984
7	65219171	cg01323964	0.00514399	0.00399896
19	54604098	cg21073459	0.00313639	0.00399985
8	142437898	cg02059849	0.00346646	0.00399995
1	6363596	cg19308185	0.00125698	0.00400067
10	135213071	cg05121603	0.00245135	0.00400583
10	105218971	cg03485533	-0.00189554	0.00401099
3	128420513	cg15607142	0.00447415	0.00401548
3	122928186	cg14516183	0.00619492	0.00401684
10	58121462	cg26022932	0.000651106	0.00401764
8	86019863	cg14583781	0.000452558	0.00402414
6	30585871	cg18207141	0.00190778	0.00402767
2	27579984	cg07150314	0.000595771	0.00402775
2	111878760	cg04021674	0.000876462	0.00402931
6	10723258	cg24842597	0.000373343	0.00402948
1	155714748	cg02695726	-0.0026908	0.00403692
1	24711941	cg14222140	-0.00237825	0.00403891
2	207836769	cg11608958	0.00392302	0.00403899
16	2801793	cg06736444	-0.00509211	0.00404057
8	143867129	cg17252645	-0.00576925	0.00404361
14	24014501	cg11792874	0.00225142	0.00405004
4	17515119	cg24656529	0.00494599	0.00405257
16	30995245	cg24115627	-0.00277838	0.00405353
13	92051786	cg20647118	0.0101679	0.00405955
12	94853499	cg11684889	0.00124138	0.00406083
6	110503093	cg08060645	0.00297562	0.00406243
4	159887211	cg03685562	-0.00349201	0.00406503
11	63331821	cg19240569	-0.00335715	0.0040671
16	87046801	cg03754098	0.00521067	0.00407795
14	23340787	cg18504358	0.000363028	0.00408437
2	163197084	cg08066875	0.00379974	0.00408606
16	3333022	cg27049727	0.00104378	0.00408648
6	106773695	cg26178529	0.0010373	0.00408802
[truncated: 400,512+ more rows]

## Sheet: Table S10
Table S10: Differential methylation in relation to NO2 exposure
Chromosome	Physical position (hg37.3)	Probe	Coefa	Uncorrected P
12	27396765	cg05171937	0.0100563	1.08872e-08
20	22559676	cg06226567	0.00314057	3.52531e-08
13	110397643	cg26583725	-0.00125611	4.9317e-08
5	175967218	cg18194153	0.0100673	1.34306e-07
19	56850658	cg06109293	0.0204794	1.92215e-07
2	208734940	cg09950920	0.0134101	2.73735e-07
20	21372807	cg27650906	0.00555863	3.05345e-07
1	93302925	cg02769668	-0.00308352	3.28826e-07
17	27950276	cg22888787	0.0099572	3.91002e-07
4	109093218	cg13775316	0.00199054	6.20377e-07
10	119302157	cg02420850	0.00198003	6.21822e-07
15	45671028	cg04025675	0.00533089	6.34801e-07
8	82353365	cg22796481	-0.0191612	6.69171e-07
2	201936505	cg04865026	0.0122315	7.45559e-07
1	44820073	cg13451048	0.00686404	8.58288e-07
2	48757477	cg23256664	-0.00145567	8.85423e-07
4	816968	cg16649791	-0.0141939	1.04558e-06
13	78491199	cg23326536	-0.00276632	1.67882e-06
10	31288634	cg10575075	0.0136479	2.01758e-06
3	98637410	cg01188562	-0.0043359	2.02987e-06
1	153348305	cg02901136	0.0116393	2.71633e-06
4	13524041	cg25913520	0.00167515	2.84521e-06
19	35597415	cg06642503	-0.00547325	2.86756e-06
17	72450036	cg00227781	0.0035769	2.95698e-06
14	105391018	cg15352829	0.0104726	2.99642e-06
12	124086193	cg13559144	0.00201549	3.00113e-06
3	183899704	cg17343451	0.00878812	3.26043e-06
14	94491958	cg06992688	0.0128596	3.34556e-06
5	95915327	cg13625213	-0.00185469	3.43556e-06
6	31540136	cg11586857	-0.0066802	3.48156e-06
12	3068889	cg12902426	0.00268923	3.68221e-06
19	53642858	cg15050103	-0.00792724	3.73513e-06
9	77113915	cg04130427	0.00514668	3.74687e-06
5	10765559	cg23112301	-0.00503462	3.75872e-06
1	25936677	cg16396978	0.00781745	3.8954e-06
21	37691747	cg01261013	0.00953575	4.09374e-06
14	93552128	cg05284742	0.00896299	4.10119e-06
1	119544772	cg06764239	0.00162032	4.29171e-06
8	99963657	cg09607488	0.00693448	4.52902e-06
5	71803219	cg21770462	0.0081864	4.66839e-06
16	87470545	cg16727006	-0.0098881	4.76942e-06
11	121466629	cg17510957	0.0105319	5.06579e-06
3	37906586	cg12386061	0.00194596	5.45123e-06
2	209133632	cg19351166	0.00844539	5.52893e-06
11	61136373	cg03370752	0.0104813	5.52972e-06
2	25013743	cg17735372	-0.00199403	6.55585e-06
17	78519192	cg18413339	0.00175039	6.64095e-06
19	5038822	cg24236839	0.00508785	6.78639e-06
12	125020172	cg13416396	0.00490762	7.1614e-06
5	40835490	cg19928764	0.00239826	7.40471e-06
3	44904059	cg04682845	0.00701237	7.75401e-06
5	95252658	cg16998950	0.0113191	7.76175e-06
2	65594890	cg14480116	0.0102689	7.83741e-06
4	175133151	cg07177380	0.00297626	8.1139e-06
6	132722045	cg05235761	0.00272911	8.18472e-06
12	10336861	cg13366774	0.0116805	8.18915e-06
6	35993792	cg15782984	0.0118115	8.19551e-06
6	32904317	cg10411221	0.00623943	8.67217e-06
2	97205147	cg04722215	-0.00791427	9.16861e-06
3	52002500	cg01835725	0.00752396	9.17703e-06
1	94713218	cg15727564	0.0011352	9.32269e-06
10	128021322	cg20496568	-0.00258863	9.52525e-06
1	181110845	cg12593541	0.00180801	9.68834e-06
7	76827460	cg12552626	-0.0062747	1.08489e-05
10	135050905	cg00488787	0.00251958	1.10857e-05
4	1742463	cg08947915	0.0082702	1.13956e-05
16	67181466	cg06352352	0.00828245	1.19012e-05
10	72141424	cg17516577	0.00860967	1.19226e-05
1	232764492	cg17163425	0.00944505	1.2135e-05
11	330945	cg23326607	-0.0071669	1.23352e-05
17	59328313	cg02275530	0.00713353	1.24428e-05
18	21597505	cg22330625	0.0130494	1.26924e-05
20	44642570	cg12071656	0.00133146	1.27772e-05
5	96027378	cg06465076	0.0119823	1.28252e-05
8	142248321	cg21769006	0.00667962	1.33005e-05
3	73109785	cg23351010	0.0097229	1.37904e-05
3	157813670	cg27642784	0.0152964	1.40917e-05
8	133791512	cg25462189	0.011951	1.48924e-05
4	177968622	cg12431483	0.00407906	1.57977e-05
1	198621680	cg11813810	-0.0102244	1.5991e-05
3	138581702	cg21742790	0.00713754	1.60775e-05
17	37308828	cg05226061	0.0049419	1.70154e-05
6	160409942	cg12754982	0.015692	1.70788e-05
8	144894328	cg08973191	0.0159085	1.71118e-05
14	70655862	cg14174099	0.00149192	1.72875e-05
8	133141815	cg07765706	-0.00200201	1.87716e-05
17	53511321	cg04071967	0.00703945	1.94538e-05
11	71639920	cg02577384	0.000670365	1.98187e-05
3	62358610	cg18902742	0.00580219	2.13877e-05
19	19844224	cg08522143	0.00376777	2.16378e-05
7	101457175	cg01401327	0.00699776	2.24535e-05
12	16034979	cg26991024	0.00122243	2.26957e-05
9	117156883	cg13999433	0.00932139	2.32894e-05
10	130338886	cg04697262	0.0031947	2.33187e-05
6	168813688	cg24652809	-0.00168308	2.35506e-05
4	106392021	cg23745290	0.00977397	2.38111e-05
2	171573223	cg07813142	0.00562248	2.38409e-05
1	159961591	cg08008692	0.00440843	2.42901e-05
3	56320032	cg05616959	-0.00259478	2.48452e-05
19	56130797	cg15986587	0.0115434	2.4905e-05
1	205060293	cg24450653	0.0080214	2.53982e-05
2	134884342	cg26509250	0.00737583	2.63145e-05
6	118873071	cg19635401	0.0107841	2.74274e-05
6	106440072	cg18439734	0.00202703	2.76377e-05
5	179046350	cg06937549	0.00697799	2.8222e-05
15	101327691	cg08121317	0.00934683	2.83842e-05
3	124304960	cg04915618	0.0331704	2.89158e-05
8	134307728	cg20100745	0.00939154	2.96325e-05
12	1099823	cg08197201	0.00093349	3.00383e-05
20	32893975	cg02138331	0.0105957	3.06511e-05
2	32490766	cg22805603	0.00637323	3.0737e-05
1	28559339	cg01877196	0.00115384	3.11985e-05
7	74486465	cg15341579	0.00817127	3.23973e-05
15	22921426	cg10413089	0.002563	3.24397e-05
15	100890907	cg10933959	0.0130805	3.25489e-05
5	130495016	cg07158495	0.00473572	3.31874e-05
1	154300241	cg16013543	0.00481153	3.35031e-05
6	7403054	cg10471548	0.0114183	3.39917e-05
22	36558091	cg01557221	-0.00899706	3.4304e-05
14	20926227	cg04928930	0.00784102	3.43285e-05
7	129403187	cg21268659	0.00915564	3.57808e-05
8	27318934	cg00254556	0.00872667	3.68618e-05
17	67319224	cg17302455	-0.00306384	3.71858e-05
7	149172	cg00514616	0.00213486	3.7926e-05
3	194324527	cg02954052	-0.00212441	3.81532e-05
4	129209602	cg13469311	0.000857375	3.82074e-05
5	37249909	cg23933044	0.00895291	3.87102e-05
1	153800699	cg01402255	0.00777854	3.91961e-05
20	10015725	cg12928542	0.00174094	3.96545e-05
16	3184942	cg14443090	0.00098082	4.31789e-05
16	14375926	cg16807297	-0.0114762	4.3325e-05
13	95952937	cg05412028	0.00506849	4.35644e-05
14	89258324	cg16409840	0.00301482	4.41369e-05
6	28412459	cg23847843	0.0172586	4.44698e-05
14	101432120	cg26435481	-0.00952569	4.48202e-05
7	76009280	cg05909453	0.00147828	4.50442e-05
6	31079306	cg15993401	0.0046337	4.51433e-05
6	14477353	cg03446062	0.00765877	4.55261e-05
17	73583839	cg25032094	0.0120292	4.6244e-05
19	18632993	cg02876066	0.00327309	4.63655e-05
16	22409023	cg26828017	0.00920141	4.64236e-05
3	121264693	cg22279341	0.00143438	4.69732e-05
17	76989680	cg16337457	0.00414752	4.80954e-05
16	23158863	cg04453792	0.0049488	4.88652e-05
7	100209634	cg27028030	0.00141005	5.00067e-05
17	34965792	cg03609435	0.0120182	5.03538e-05
13	113473689	cg13371767	-0.00309046	5.05993e-05
10	21569823	cg00496126	-0.00827472	5.11126e-05
20	43933556	cg14448104	-0.0108316	5.17539e-05
7	100292329	cg20995450	0.00171383	5.21317e-05
1	59041407	cg21536783	0.00663764	5.33049e-05
16	88624807	cg20397902	-0.00347683	5.41038e-05
15	52043486	cg22398093	0.0012249	5.43568e-05
21	47517484	cg10099638	0.0102807	5.45932e-05
2	196520930	cg16158027	0.0129555	5.4601e-05
12	121687747	cg03424602	0.00476371	5.50752e-05
11	111957596	cg13186466	0.00163949	5.50856e-05
21	42830710	cg21135483	-0.00151374	5.5205e-05
8	119124790	cg16374656	0.00846714	5.53117e-05
12	110338011	cg00741700	0.00112784	5.64233e-05
8	42249921	cg16759579	0.00151572	5.6465e-05
11	64890006	cg11419863	0.000709124	5.65642e-05
12	27396706	cg26160945	0.00839264	5.70822e-05
15	96885119	cg00436496	0.00424491	5.75711e-05
3	27772705	cg05583831	0.00523213	5.79231e-05
3	184050393	cg23189692	0.0116674	5.88061e-05
17	74330308	cg09978734	0.00932461	5.89884e-05
2	201393628	cg26742320	0.010978	5.91174e-05
8	8231531	cg24906819	0.00935384	5.9412e-05
6	163731978	cg09577425	-0.00384809	5.96337e-05
7	54636697	cg24221992	0.00202653	6.03807e-05
6	28557575	cg05886241	0.00402107	6.08379e-05
7	103848319	cg07068616	0.000862054	6.08416e-05
5	36067091	cg26294995	0.00174208	6.10174e-05
1	229123641	cg08858998	0.00671182	6.14577e-05
8	123687197	cg21597811	0.0100013	6.26997e-05
7	37488438	cg19118812	0.00138814	6.27163e-05
6	168228374	cg07531221	0.00285393	6.41798e-05
2	6121420	cg23851558	0.0177977	6.536e-05
1	207144367	cg02861504	0.010005	6.70644e-05
6	33396215	cg17235827	0.00148695	6.87461e-05
17	46560683	cg19325791	0.0118452	6.90134e-05
2	174862824	cg00748072	0.00656525	6.90237e-05
8	129180010	cg15331705	0.0040862	7.0304e-05
1	179334176	cg03440799	0.00840915	7.15247e-05
1	212965686	cg18755581	0.00154026	7.21132e-05
5	110413671	cg18897025	0.0133637	7.27497e-05
12	122712093	cg14094409	-0.00536697	7.32299e-05
1	153509284	cg24375627	0.00657508	7.34455e-05
8	48649086	cg00044505	0.00847739	7.35124e-05
5	36242273	cg04993682	0.00130701	7.36243e-05
10	99791308	cg23801028	0.00999865	7.39192e-05
8	26216910	cg09069499	0.00982223	7.41555e-05
2	200820526	cg25936922	0.000821761	7.43802e-05
17	16472866	cg03565323	0.00611785	7.49649e-05
8	10701153	cg26471982	0.0108956	7.53179e-05
12	32551988	cg24626660	0.00524353	7.54191e-05
17	48506385	cg18038894	0.00716807	7.59146e-05
3	44597153	cg13540256	0.00537865	7.60098e-05
3	111717874	cg14098532	0.00534217	7.60975e-05
3	49449349	cg24398023	0.00163972	7.63035e-05
7	616845	cg09768970	-0.00176113	7.64907e-05
5	137024163	cg09530650	0.00676647	7.76533e-05
16	71841924	cg13701124	0.00145607	7.79467e-05
8	26513822	cg22308453	0.0106969	7.82089e-05
10	74075783	cg10919111	0.00725714	7.88651e-05
3	13462145	cg03931678	0.000954102	7.95227e-05
5	75722317	cg10586870	0.00527891	7.97365e-05
7	155249019	cg04149039	0.00675308	8.05603e-05
3	4509058	cg05635712	0.000897546	8.09118e-05
7	100081966	cg27203184	0.0087782	8.13113e-05
4	13539513	cg06346388	0.0105418	8.16727e-05
3	49851942	cg13597564	0.00596703	8.17068e-05
5	150403466	cg12684668	0.00771225	8.20678e-05
2	61607478	cg02054108	0.0120207	8.21033e-05
6	33254447	cg05454562	0.00854267	8.30198e-05
21	18985761	cg14380517	0.00480065	8.35743e-05
3	140952551	cg22893494	0.0077178	8.46182e-05
3	181441806	cg11324832	0.00665414	8.50735e-05
16	87102642	cg00275103	0.0126046	8.60365e-05
1	157536296	cg00699569	0.00750178	8.64377e-05
7	8302251	cg16379704	0.0060408	8.6528e-05
12	132671887	cg23508184	-0.00633378	8.70271e-05
8	41053285	cg13084372	-0.0161557	8.80066e-05
2	162275468	cg21949512	0.00201414	8.84499e-05
4	108814604	cg26701826	0.00677528	8.88265e-05
4	87849250	cg02262553	0.00896997	8.926e-05
9	97786879	cg14582550	-0.00157893	8.9263e-05
18	10525447	cg25587662	0.00753335	8.93176e-05
13	39612065	cg05926266	0.00279433	8.96437e-05
1	247278828	cg04914814	-0.00397062	8.97939e-05
10	102508633	cg05638929	0.00153271	9.01567e-05
2	209675250	cg27629134	-0.00976222	9.09723e-05
10	128990185	cg20337547	-0.00340222	9.12371e-05
16	23156203	cg09796602	0.00957574	9.18154e-05
17	40995546	cg11961813	0.00671273	9.20715e-05
6	15513387	cg08757670	0.00740604	9.21135e-05
9	86536043	cg13868639	0.00207273	9.22351e-05
6	137311021	cg01300341	0.00160504	9.26072e-05
10	18948217	cg16338816	0.00104635	9.30401e-05
2	242711046	cg20489909	0.00354013	9.35783e-05
8	28348123	cg00815583	0.00185067	9.41293e-05
5	56112908	cg19773222	0.000689888	9.58947e-05
20	18491484	cg12339328	0.00658712	9.59549e-05
19	23578260	cg17853707	0.00164304	9.59567e-05
4	25656865	cg04101194	0.0016008	9.64417e-05
8	104384584	cg18919478	0.00828027	9.67356e-05
6	37460940	cg02917603	-0.00330205	9.75961e-05
6	168841558	cg05897091	0.00345653	9.77933e-05
12	53085125	cg16207330	0.00148458	9.9531e-05
7	1892989	cg19289969	0.00394888	0.000100147
14	56584647	cg06762902	0.0014313	0.000100508
3	126236769	cg05620036	0.00907261	0.0001006
6	137818836	cg03796781	0.00320334	0.000101167
12	26379648	cg12989217	0.00160123	0.000102277
5	145724443	cg17546366	0.00203814	0.000103189
11	57417974	cg22705929	0.0079049	0.000103485
11	86142587	cg15146462	-0.0265535	0.000103515
12	21810868	cg05578357	-0.00246938	0.000104613
4	40752838	cg12812233	0.0141088	0.00010546
22	35937316	cg05210668	0.0025853	0.00010848
10	124254773	cg11157691	-0.0112438	0.000109138
1	113240710	cg20974139	0.00138609	0.000110038
2	24714487	cg05113623	0.00169633	0.000110076
8	11057947	cg12276019	0.00963232	0.00011032
14	105912068	cg16608593	0.00440019	0.000110665
2	73961264	cg09896765	0.00518207	0.000112679
2	109151054	cg19486585	0.0014968	0.000113352
6	74230008	cg23873872	0.000768695	0.000113735
6	7911240	cg01845244	0.00127474	0.000114154
2	206549667	cg02185666	0.0106137	0.000116122
3	46933808	cg24716125	0.0021224	0.000116628
12	122251152	cg12213811	0.00901987	0.000117505
16	433715	cg03411082	0.00819626	0.000117679
3	2406280	cg08066500	-0.00254512	0.000118459
5	127146516	cg06893379	0.0121693	0.000118894
14	22974144	cg09953583	-0.00546412	0.000121569
12	52367989	cg09039672	0.00658652	0.000123502
8	120429518	cg19197744	0.00983282	0.000123993
8	120432572	cg08148618	-0.00397151	0.000124322
5	148188454	cg09844976	0.00635207	0.000124898
7	105279882	cg20821442	0.00390245	0.000126323
8	6795980	cg10679266	0.00747194	0.00012884
10	53790078	cg04335523	-0.0117222	0.000129302
10	106440892	cg17321814	0.0016591	0.0001301
3	39222754	cg01920536	0.00569654	0.000131431
6	31539986	cg14437551	-0.0096366	0.000134063
3	127914850	cg20356147	0.0141326	0.000135995
8	655910	cg12848295	0.00184382	0.000136007
6	74276973	cg04958236	0.011703	0.000136653
8	25909599	cg00333512	0.00495556	0.000137339
8	42995089	cg20803232	0.00165163	0.000137548
3	177063402	cg22611980	0.00753452	0.000138003
3	71732622	cg18504632	-0.00314187	0.000139073
6	32394337	cg14493742	0.0104095	0.000139104
11	22850891	cg03988778	0.00122495	0.00013937
5	7080810	cg17566002	-0.00642089	0.000139791
14	51562591	cg25077778	0.00297173	0.000140245
6	15243923	cg02084214	0.00719895	0.000140373
11	33278186	cg04225088	0.0100191	0.000140793
4	110600020	cg08447792	-0.00449517	0.000141008
11	58954091	cg08628580	-0.00169694	0.000141107
8	19460243	cg04066265	0.0179722	0.000141784
20	2085157	cg12237948	0.0102305	0.000142484
11	14664598	cg27389255	0.00985551	0.000142486
10	73497609	cg19429405	0.00892812	0.000143083
14	36993079	cg15388804	0.0221867	0.000143324
1	88928839	cg11412129	0.0103802	0.00014409
1	247275808	cg11316386	0.00939472	0.000144198
1	41326317	cg04011995	0.00784678	0.000145397
20	36040903	cg03191045	0.00211533	0.000147655
5	77139964	cg23068621	0.0083046	0.000148331
20	44687092	cg07060233	0.005867	0.000148695
8	42009223	cg01632240	0.00682436	0.000151115
2	149402622	cg21650422	0.00102743	0.00015232
2	211034024	cg02308798	0.00627901	0.000153148
11	47633146	cg18512352	0.00716826	0.000153287
5	54916621	cg19673549	0.0102746	0.000153866
10	118609402	cg10338124	0.00281127	0.000154407
2	122494673	cg18991596	0.00269156	0.000156284
10	374092	cg09782637	0.00241813	0.000156301
3	49459940	cg02251567	0.00573304	0.000157594
2	220299740	cg07921384	0.00219603	0.000158485
5	74161187	cg09484541	0.0176655	0.000158604
13	53173898	cg12458913	0.00581402	0.000158796
8	76452152	cg24512303	-0.00755325	0.000160517
7	140715095	cg07735777	0.00266119	0.000162412
3	181414021	cg24267283	0.00296616	0.000163805
22	21984399	cg15020611	0.00146865	0.00016414
16	81070150	cg05621273	0.00127037	0.000164167
7	157482914	cg09194449	0.00736668	0.000164364
4	13529809	cg05793120	0.00373858	0.000165048
11	89957476	cg01693326	-0.00191026	0.000165426
1	161194369	cg27433062	-0.00204381	0.000165774
18	11978319	cg20922701	0.010387	0.00016719
2	169937094	cg02743878	0.0049516	0.000167527
16	30816927	cg02487629	0.00277397	0.000169884
6	30711138	cg19033654	0.0040059	0.000171676
7	1105321	cg24603113	0.00841132	0.000171715
12	50232753	cg15991941	0.00544895	0.000173195
6	117826706	cg02575483	0.0051369	0.000174098
21	45624178	cg09762582	0.00530238	0.000174565
2	69852693	cg24171555	0.00677247	0.000174625
7	108112767	cg11601120	-0.00471818	0.000175729
1	33497125	cg11254053	0.00642213	0.000175773
6	33290379	cg18279148	0.0072728	0.000176498
1	115213248	cg11395799	0.00329563	0.000177547
8	129073877	cg24146714	-0.002847	0.000179316
6	31540014	cg21999229	-0.00751164	0.000180783
3	37804282	cg15872437	0.00754981	0.000181082
7	27279101	cg07094915	0.00706471	0.000181466
5	53232147	cg14490286	-0.00343283	0.000181811
6	24933103	cg25050392	-0.0127155	0.000182563
2	148600359	cg02392064	0.00321972	0.000182728
13	70681276	cg21878148	-0.0227564	0.000183231
10	126433243	cg00801940	0.000607156	0.000183992
2	162273185	cg19583211	0.00347113	0.000184147
7	128864205	cg16166368	0.00398791	0.000184352
10	25305096	cg22974158	0.00101935	0.000184539
1	51434293	cg07370959	0.002171	0.000185457
1	5950209	cg01309569	0.00789829	0.00018603
4	3531945	cg01753966	-0.00395327	0.000186223
6	31540002	cg16219283	-0.00587024	0.000186668
2	47276456	cg01811272	0.00672137	0.000186861
9	134641043	cg13689629	-0.0122794	0.00018758
8	27490921	cg13351161	0.00728079	0.000188429
12	113799660	cg00859441	0.00858675	0.000188932
17	5371657	cg15963109	0.00223332	0.000190261
5	72529100	cg23340350	0.00305107	0.000190737
6	52469005	cg04460747	-0.00244315	0.000190792
4	87464191	cg26163319	0.00753429	0.000190875
12	57616956	cg16451431	-0.0133502	0.000190953
14	38681111	cg21573651	-0.0101784	0.000191231
16	70473841	cg05261349	0.00726526	0.000192322
11	85460604	cg11691844	0.00734636	0.000193153
5	1394484	cg26924408	0.0173784	0.000193882
2	71558589	cg01919488	0.00327366	0.000195291
10	71087924	cg08567142	0.00505096	0.000195668
7	1267228	cg11715858	0.028762	0.000196889
1	27693782	cg07551364	0.00679542	0.000197688
4	15375866	cg11290265	-0.00672142	0.000198249
1	172410217	cg00501765	0.00694508	0.000198859
1	197884882	cg09266206	0.0026125	0.000198997
5	156593331	cg09198083	0.00149032	0.000200659
12	2452955	cg13371705	0.0114219	0.000201024
3	147137503	cg10943786	0.00313597	0.000201027
7	83277971	cg08274234	0.00474996	0.000201105
2	63814964	cg02914501	0.00661232	0.000201978
8	142165310	cg12809098	0.00950705	0.000202054
4	36284867	cg17537307	-0.00369582	0.000202931
1	218557095	cg18876728	-0.00735817	0.000203135
4	4858752	cg03189184	0.00437083	0.000203444
8	120082684	cg14086933	0.0124297	0.000205062
1	100826388	cg25150721	0.0107299	0.000205128
8	49643972	cg02098075	0.00900422	0.000205379
3	133193741	cg11642298	0.00825385	0.000206066
3	129024712	cg17534540	0.00558115	0.000207898
7	89840850	cg20895785	0.00461223	0.000208283
4	41936852	cg14906103	0.00888439	0.00020884
4	76555782	cg21195185	0.000919883	0.000209507
1	208056493	cg17439800	-0.00664096	0.000210456
3	14170997	cg25576248	-0.00492339	0.000210737
10	5406948	cg01134643	-0.00274396	0.00021234
15	41061384	cg22079077	0.00425205	0.000213467
5	10577031	cg24894783	0.00956752	0.000213907
2	75427699	cg03464378	0.00148856	0.000214351
2	26224428	cg07052737	0.00811663	0.000214665
7	128472459	cg21408763	0.00282356	0.000214969
2	31605342	cg23820244	-0.00589939	0.000214973
2	178257585	cg07513188	0.00107285	0.000215507
19	52207353	cg03671191	0.00144903	0.000218323
7	126988232	cg20054852	0.00260503	0.000220085
17	70536199	cg23398508	0.00613085	0.000221134
20	17949492	cg15347961	0.0013738	0.000221809
9	14313043	cg01924448	0.00456878	0.00022377
1	12270775	cg23843705	0.00170863	0.000224629
17	56345839	cg12570429	0.00613648	0.000225556
1	19401069	cg16265859	-0.00812428	0.000225798
19	16394366	cg02381279	0.00719643	0.000225852
22	31503870	cg09063111	0.000978674	0.000225906
12	110011326	cg02668471	0.00101293	0.000226286
11	705692	cg11329129	0.0132665	0.000227378
14	104603440	cg09185829	0.00371308	0.000228045
11	93277841	cg03333377	0.00513891	0.000228082
2	177043427	cg10305451	0.00242355	0.0002294
10	118925011	cg26678605	0.0044944	0.000230164
8	27472239	cg11775417	0.00138623	0.000230812
16	68000763	cg09086087	0.00439602	0.000231079
15	101812904	cg14784293	-0.00748146	0.000231742
3	27766009	cg19426522	0.0119881	0.000232085
3	71115714	cg20891481	0.00623824	0.000236046
17	7482475	cg21808406	0.00622171	0.000237067
11	119612342	cg03432275	0.00294642	0.000238177
5	35954233	cg17210837	-0.0109197	0.000238775
5	72715996	cg23713079	0.00369816	0.000239282
2	232329096	cg00616369	0.000880399	0.000239855
9	136018794	cg14099540	-0.00693192	0.000240221
4	167448796	cg15104622	-0.00554899	0.000241216
1	242044107	cg11837910	0.00173506	0.000242205
2	118980919	cg00409049	0.0179088	0.000245076
2	203879925	cg00477157	0.00218421	0.00024522
5	134611106	cg23911433	0.0124165	0.000246322
2	189157510	cg25562306	0.0044112	0.000247136
2	31607761	cg25124300	0.00888452	0.000247771
6	50814089	cg21766898	0.00763804	0.000249234
1	1550779	cg17271960	0.00264743	0.000249283
13	37495632	cg27598979	-0.00495548	0.000250001
5	179230866	cg22014398	0.003994	0.000252846
3	61235869	cg25736251	0.0063135	0.00025307
1	228346181	cg09257635	-0.00178174	0.000253788
11	68769498	cg18014109	-0.00748524	0.000254306
13	113633676	cg08614441	0.00846955	0.000254596
11	124999394	cg19846609	-0.00256738	0.000255191
12	93967580	cg07687131	0.00620146	0.000255932
1	202781057	cg20677516	0.0126431	0.000257208
19	13049426	cg07876903	0.00123545	0.000257272
5	39526937	cg21964466	0.00531626	0.000257857
1	2165579	cg25139649	0.00766502	0.000259173
1	55680982	cg23442955	0.000711249	0.00026124
9	139129886	cg14136168	0.00545063	0.000262972
13	51489972	cg22090404	0.00852558	0.000265152
1	203171499	cg22848646	0.00823881	0.000267676
17	57043425	cg02765693	-0.00764542	0.000267913
7	44613977	cg05057057	0.00209399	0.000268927
6	143266300	cg20486294	0.00130585	0.000270498
7	92353454	cg08300570	0.00723855	0.000271391
2	238600061	cg15579587	0.00148373	0.000272321
6	155816164	cg16095551	0.00783973	0.000274003
3	195163826	cg19252739	0.00162759	0.000274048
7	101922985	cg02464555	0.00170783	0.000274743
17	16396497	cg18016128	0.00773728	0.000275514
15	89020059	cg26025224	0.00912673	0.00027797
3	32279722	cg08196359	0.00282104	0.000277978
19	856107	cg19628469	0.00757842	0.000279058
7	30829005	cg07136111	0.00575582	0.000279844
22	37212787	cg23520948	0.00290083	0.000282249
17	1163846	cg07253125	0.01455	0.000282761
19	2740053	cg08265265	0.00142106	0.000283964
3	124866646	cg00316080	0.00907582	0.000284389
5	139725677	cg01599709	0.00731513	0.000284757
10	820430	cg17634326	-0.00323341	0.000285418
17	62339926	cg22736090	0.00122625	0.000285701
5	172755183	cg02135395	0.00456739	0.000285909
1	244613363	cg01012879	0.00855982	0.000287505
9	129829146	cg14306650	0.0119492	0.000287963
1	45792542	cg26781150	0.00104972	0.000288838
7	116232819	cg10087556	0.00415239	0.000288889
3	190659900	cg26787787	-0.0105209	0.000289273
17	46827113	cg27138812	0.00619617	0.000290054
1	200010283	cg03257172	0.00549552	0.000291103
11	63684911	cg23957915	0.00183141	0.000291646
6	76626770	cg27027069	0.0155787	0.000292955
2	168151004	cg12990337	0.00448118	0.000293408
15	56537579	cg03413355	0.0126712	0.000293476
13	48986124	cg16071219	-0.0119795	0.000293527
5	171881559	cg00591781	0.0027263	0.000294366
1	165414583	cg01913568	0.00297042	0.000295524
14	89081931	cg18223896	-0.00202019	0.000297759
9	124051703	cg13569051	0.00656593	0.00029852
6	144330345	cg00981250	-0.00200308	0.000299416
19	49866856	cg22750364	0.00242009	0.000299443
16	67563389	cg01972875	0.00478921	0.000300218
11	47639458	cg22321327	0.0104659	0.000300805
2	26297671	cg17959183	0.0102754	0.000300841
10	73076664	cg03072035	0.00655109	0.000300918
5	676784	cg02371401	-0.00153988	0.00030162
17	7814172	cg23115933	0.00403709	0.000302885
2	190522601	cg18011672	-0.00988653	0.000305593
3	127308803	cg09015146	0.00587784	0.000306237
1	65722872	cg18191867	-0.0016281	0.000306604
20	31351091	cg09149842	0.00346879	0.00030969
2	97304187	cg00372354	0.000790251	0.000314694
12	56472874	cg26929894	0.00320249	0.000314709
22	21340160	cg05168344	-0.00236955	0.000314908
12	116946163	cg09627874	0.00342968	0.000314971
6	31740849	cg10740660	0.00483528	0.000315589
9	109683834	cg14057303	-0.00639085	0.000315762
17	62211069	cg01623264	0.00163541	0.000315926
4	89299791	cg05675249	0.00596045	0.000316571
14	77965284	cg16049707	0.00164265	0.000316839
7	90226284	cg25363607	0.00404896	0.000317082
5	137474830	cg16354091	0.00329027	0.00031725
3	195267087	cg27230534	-0.00667306	0.000317406
16	2660830	cg04354689	0.00812013	0.000317908
10	3168776	cg16963373	-0.00196733	0.000318159
6	37751926	cg27368911	0.0032317	0.000318568
15	89709638	cg13460556	0.00838822	0.000319278
10	5707799	cg27266257	0.00502262	0.000321866
8	22014724	cg16663570	0.00325816	0.000322034
6	90275361	cg09336017	0.00503164	0.000323901
6	111887834	cg24634333	0.00559486	0.000324265
15	68127656	cg20262763	0.00437979	0.000324364
6	3905854	cg20908478	-0.00429348	0.000324672
8	130947389	cg07212327	0.012238	0.000326292
12	77273469	cg21484956	0.00534604	0.000326648
9	5436819	cg23598352	0.00739338	0.000327452
17	13976536	cg08036492	0.00755688	0.000328284
8	128773042	cg14752089	0.00524216	0.000328584
1	239979505	cg08622198	0.00635212	0.000329741
17	46832919	cg20806493	0.00372832	0.000331759
7	4752951	cg26548834	0.0101938	0.000333268
8	19460197	cg19895047	0.0124019	0.000333321
6	50785757	cg04310104	0.003183	0.000333694
1	200994098	cg15288326	0.0113012	0.000336005
13	42613794	cg07025593	0.0053888	0.000337603
12	123755247	cg06839213	0.00104387	0.000338412
3	191855359	cg04533266	-0.0092102	0.000338688
6	99277015	cg22870775	0.00279319	0.000339681
1	171714300	cg14028598	0.00822951	0.000340123
18	3452443	cg06350404	0.00305248	0.000340785
8	61496287	cg14839134	0.0142535	0.000342536
5	178450595	cg25396971	0.00270085	0.000342744
10	72141625	cg05493526	0.00166116	0.000343238
7	31147341	cg22963629	-0.00877917	0.00034682
3	127308734	cg07794498	0.00279466	0.000346954
10	5563419	cg14081226	0.00854494	0.000347195
6	16327024	cg01669517	-0.00205635	0.000349328
16	86011988	cg07272654	0.00665251	0.000349511
2	105488932	cg03414474	0.00174785	0.000350365
1	100326491	cg06086933	0.00796359	0.000351584
8	142238752	cg01081737	0.00736614	0.000353051
19	44331239	cg06574716	0.0128461	0.000354088
11	85650013	cg16308672	0.00265777	0.000354487
2	240205602	cg20453985	0.00635035	0.000354687
2	37896583	cg07992500	0.0115628	0.000355851
8	72470982	cg20386316	0.00627251	0.000356175
4	187475784	cg18849737	0.00423883	0.00035627
3	42700678	cg05583921	0.010812	0.000357042
17	899782	cg09571097	0.00124027	0.000358111
1	153332972	cg15467116	0.00734375	0.000358662
6	90951134	cg18477569	0.00654536	0.000359041
19	40946878	cg23990942	0.00562633	0.00036007
10	104221598	cg25117362	0.00386771	0.00036018
14	94451389	cg23909173	-0.00907402	0.000360527
17	80197898	cg02744699	-0.00204035	0.000360613
12	26277826	cg03046445	0.0012646	0.000361145
16	56228505	cg02667667	0.00308449	0.000361656
7	115435996	cg03952885	0.00983261	0.000362427
8	144543951	cg11210357	-0.00609757	0.000362583
10	73498766	cg01470340	0.00695684	0.000364025
6	99276357	cg14202679	0.00290113	0.000364563
8	96281960	cg17169333	0.000809357	0.000368386
17	7198721	cg16009970	0.00788876	0.000368637
17	39581912	cg07337480	-0.00595249	0.000368876
18	24035596	cg13312533	-0.00694704	0.000368996
22	36648832	cg18448426	0.0109334	0.000371128
8	48265917	cg14195992	0.0100953	0.000373247
3	128564980	cg18531004	0.00559372	0.000374564
6	33240120	cg22783602	0.00163811	0.000374763
11	94502824	cg05130679	0.0119259	0.000378804
6	106439962	cg13969239	0.000792063	0.000379732
4	1008614	cg16185996	0.00743473	0.000381512
17	80477010	cg01137065	0.000942826	0.00038186
5	95115604	cg21162938	0.00866475	0.000381899
12	6715730	cg19388446	0.0014315	0.000382562
5	111095756	cg05869964	-0.00309103	0.000386584
8	588740	cg19660806	0.0147814	0.000386799
8	91095114	cg06281795	0.00193722	0.000386851
1	235324363	cg12705640	0.00160552	0.000387471
8	37378424	cg24298539	0.0107752	0.000387658
10	94333937	cg27127809	0.000885433	0.000387881
13	84456486	cg01729717	0.00667726	0.000388301
7	134376946	cg04474277	0.00601339	0.000389329
5	115705963	cg14501548	-0.00232128	0.00038959
15	51200814	cg09951650	0.00134288	0.000389631
17	38221639	cg11826961	0.00582235	0.000390056
17	12482967	cg24114311	-0.00381738	0.000391479
12	10880091	cg15077769	-0.00265819	0.000391537
1	150980411	cg09028383	0.00610262	0.000392046
15	68116058	cg07572579	0.00319917	0.000392155
1	151738555	cg22010000	-0.00139834	0.000393434
16	89227914	cg27136547	0.00294761	0.000396918
11	75920278	cg02286547	0.0015475	0.000397334
1	192778623	cg07575624	0.00121386	0.000397506
1	714177	cg01014490	0.00176948	0.000397585
6	111195952	cg15211596	0.00107325	0.000398342
16	3333472	cg03208850	0.00103489	0.000399268
8	134307597	cg17129188	0.010826	0.000399456
11	84431970	cg20864389	0.00231542	0.000399596
2	40009501	cg08160072	0.00764712	0.000399672
17	48074317	cg02757572	0.0031203	0.00040076
1	110453914	cg22621745	0.000855661	0.000401158
19	14377912	cg19031047	-0.00712869	0.000401262
1	169555674	cg09891761	0.00104305	0.000401971
1	203708794	cg26008650	-0.00170719	0.000403177
16	49308121	cg26722733	-0.020717	0.000404227
5	141393931	cg00145118	0.00719846	0.000404276
14	76046018	cg26344619	0.00758985	0.000404608
15	38117466	cg07989851	0.00436991	0.000405394
9	126779285	cg06254440	0.00304119	0.000406201
16	67207033	cg05546038	0.0064817	0.000407485
1	37937403	cg13423759	0.00716526	0.000409036
14	75098624	cg01555052	-0.00170685	0.00041012
3	28282245	cg13679679	0.0106236	0.000410702
17	56296710	cg02165978	0.000766421	0.000412183
15	76631569	cg05412396	0.00804608	0.000413869
7	158059704	cg03527077	-0.00784492	0.000414066
4	187025886	cg06705435	0.00108629	0.00041534
6	114663570	cg10443195	0.00356094	0.000418141
7	95064738	cg22599769	0.00344727	0.000421109
20	271672	cg13639341	0.00526455	0.000423088
22	25321977	cg14702432	-0.0119098	0.000423364
6	33420805	cg25990985	0.00299034	0.000424035
2	66659590	cg21992238	0.0018148	0.000425598
5	178632502	cg05574515	-0.0042011	0.000426984
6	52840469	cg15448894	0.00887382	0.000427131
2	236415814	cg09701233	-0.00290855	0.00042724
11	86142478	cg18725375	-0.0219407	0.000429366
10	5476521	cg20636714	-0.0115794	0.000433028
7	1443760	cg10645855	0.0016207	0.000433993
8	134742457	cg00302083	0.00807273	0.000434284
20	44543173	cg18059369	0.00578088	0.000435028
9	37035381	cg10059959	0.00402272	0.0004359
10	118547670	cg24175823	0.00354983	0.000436578
11	844593	cg01636582	0.00511325	0.000437507
8	80678770	cg16684661	0.00580298	0.000437974
2	23699034	cg23117304	-0.0027957	0.000438556
13	111829530	cg27485596	0.00663598	0.000438683
17	45786890	cg25958454	-0.00271174	0.000439215
8	17220621	cg22390040	0.0112223	0.000440846
3	142608228	cg08912146	0.00236861	0.00044109
13	62245115	cg05425833	0.00262534	0.000441678
15	45694626	cg05695927	0.00476462	0.000441993
5	75013342	cg12527284	0.00113601	0.000444245
7	156315663	cg12802844	-0.00706198	0.000444686
4	13548755	cg23413066	0.00195169	0.000446387
10	95972702	cg27638309	0.00175415	0.000446492
5	59064389	cg24741713	0.00209196	0.000446621
19	57901516	cg02783999	0.000970588	0.000450331
1	167421706	cg10375409	-0.00601857	0.000451005
14	37125292	cg01672943	0.00301639	0.000451494
10	7455518	cg06220761	0.0162206	0.000451855
11	85955457	cg10086030	0.00189961	0.000452699
1	3773958	cg08459627	0.000659049	0.000453146
3	134047274	cg24686551	0.00692453	0.000454601
1	2385305	cg10556142	-0.00994503	0.000454618
7	129691449	cg20071949	0.0124845	0.000456126
12	101674038	cg05361811	0.00122259	0.000456354
13	114270794	cg09041183	0.00787033	0.000458345
13	114927933	cg23340505	0.00354033	0.000458383
6	41888869	cg01392338	0.00128243	0.000460207
12	10283763	cg21250433	0.00736622	0.000460776
1	12774904	cg19620994	0.00644211	0.000461065
11	8779964	cg25831522	0.00760494	0.000462089
1	208081541	cg21697512	0.00821308	0.000464076
17	66194621	cg01797488	0.00568552	0.000464487
6	27301100	cg06270186	0.00290443	0.000464669
12	69633319	cg02708296	0.00113022	0.000465457
5	76383166	cg25581352	0.000831491	0.000465786
12	33048259	cg19677302	0.00974679	0.000469046
19	2321754	cg22849149	-0.00213849	0.000469057
18	57364491	cg17298666	0.0021198	0.000469249
6	28574505	cg03439606	0.000872337	0.000470462
13	24773847	cg10690439	-0.00149233	0.000473326
7	27233411	cg16701896	0.00696158	0.000473968
5	179231109	cg26050975	0.00396999	0.00047431
4	17515119	cg24656529	0.00828502	0.000474594
8	145755974	cg26259926	-0.0269261	0.000474814
12	51818049	cg18077304	0.0119867	0.000476957
11	134288122	cg25469406	-0.00833932	0.00047707
7	64125557	cg02570501	-0.00488803	0.000477756
7	158673942	cg08767743	-0.00138407	0.000481377
21	48055893	cg23283320	0.00263235	0.000481725
12	49246579	cg15093194	0.00198182	0.000482003
17	66452343	cg25161129	0.00890388	0.000482488
5	173317342	cg06889108	0.0105217	0.000482964
14	91282281	cg18466859	0.00242417	0.000484717
11	47600513	cg13249789	0.00120002	0.000484774
14	75389716	cg26191576	0.0073322	0.000485088
8	23405296	cg02190353	0.00971976	0.000485283
15	51559977	cg09819222	0.00518907	0.000485621
12	42878178	cg06158065	0.00306145	0.000486395
6	31093846	cg02053920	0.00494992	0.000487124
18	21163172	cg12709880	0.00884416	0.00048795
16	85952285	cg08952239	-0.00115684	0.000487988
2	97260774	cg12927730	-0.00784044	0.000492155
15	77197883	cg16553447	0.000761953	0.000494933
6	100902258	cg11538641	0.00556907	0.000495928
11	238527	cg07146383	-0.00790478	0.000497924
19	36120356	cg15357518	0.002678	0.000500055
2	198570639	cg19954374	0.00097632	0.000500496
6	33401480	cg27530576	0.00960683	0.000500531
4	26152723	cg03002688	0.00798351	0.000500584
4	23335733	cg05068848	0.00350999	0.000503089
14	73392801	cg19948037	0.00235259	0.000503428
1	46632363	cg05322273	0.00406619	0.000503497
13	36871646	cg07525003	0.00568065	0.000503938
7	75535491	cg03069204	0.00487829	0.000504628
7	97800895	cg22276763	-0.00316994	0.000505429
1	110113304	cg19244300	0.00684307	0.00050903
11	47278977	cg04959790	0.00775595	0.000509185
6	33267991	cg23625628	0.00930576	0.000509342
19	46799505	cg19045239	0.0117552	0.000509412
8	28961315	cg07023317	0.00919925	0.000509874
19	58661962	cg08687515	0.00144432	0.000510061
11	320929	cg08596817	0.00230368	0.000510185
5	87956389	cg09002922	0.00552517	0.000514672
2	51056884	cg06749295	-0.00758315	0.000515138
10	135028705	cg15647050	-0.0080396	0.000515695
21	45557961	cg18575653	0.00370057	0.000516577
7	116594536	cg02436796	0.00395512	0.000517972
17	78778553	cg03533386	-0.00214256	0.000518093
2	218777482	cg14214165	0.0163757	0.000518345
11	121971092	cg24150623	0.00751014	0.000518416
1	2058941	cg18188739	0.00662931	0.000519241
17	1553502	cg23488607	0.00803822	0.000519635
7	89840824	cg03441409	0.00210304	0.000521089
14	105293957	cg13750949	0.00215705	0.000521158
16	48277559	cg09539739	0.0093131	0.000521504
7	19147487	cg08560111	0.00172856	0.000522725
21	47515209	cg00092565	-0.00178431	0.000523153
1	165668044	cg02459951	0.00102837	0.000526317
3	27770182	cg06087019	0.00532145	0.000527745
3	23849114	cg19719475	0.0100852	0.000528195
12	49759545	cg06712013	0.00529465	0.000528614
4	78082718	cg11579630	-0.010678	0.000528623
1	2984525	cg01908338	0.00288753	0.000530084
12	109592987	cg24284369	0.00164032	0.000531453
8	20130023	cg00014333	-0.00746313	0.000534889
12	32654929	cg11809958	0.00939664	0.000535208
9	128022358	cg11557901	0.00850597	0.000535351
17	79129078	cg13618516	0.00751672	0.000536126
11	46478214	cg19259111	0.00964656	0.000536385
16	1138489	cg09695996	-0.00981112	0.00053711
6	42883762	cg01702009	-0.00699944	0.000538974
3	46244099	cg10499974	0.00738775	0.000539701
5	1475096	cg07516556	0.00528176	0.000540739
22	19118539	cg25759381	0.00467672	0.00054617
11	14664689	cg18222865	0.00899968	0.000548043
9	112171844	cg21232704	-0.00288534	0.000548425
8	58906736	cg15423872	0.00939541	0.000548464
16	1416030	cg27617724	0.0033082	0.000548921
1	230885886	cg26548095	-0.011916	0.000549165
1	57018645	cg16243606	-0.00547368	0.000549735
5	131596064	cg17852932	0.0103533	0.000554447
16	12442738	cg03437770	0.00548583	0.000554531
17	46803008	cg08594218	0.00529538	0.000555336
12	113772128	cg22510037	0.00147559	0.000556675
16	30774108	cg13150441	0.00117067	0.000556732
13	33528605	cg22811384	-0.00324282	0.000557813
11	94227006	cg08831996	0.000811197	0.000558358
13	33682212	cg16285566	-0.0026685	0.000558809
11	47399980	cg03106245	0.00769867	0.000558933
5	92914828	cg04854328	0.00432289	0.000560719
14	86705163	cg01958906	-0.00427694	0.00056077
13	52702431	cg04041447	0.00250498	0.00056147
1	170631431	cg10509323	0.00398114	0.000562705
11	5706435	cg24098643	0.000655064	0.000563756
4	106631912	cg06677089	-0.00142609	0.00056532
12	8219358	cg27423177	0.00527824	0.000567114
4	129224165	cg21491609	0.00865247	0.000567198
19	55874500	cg11225056	-0.00443516	0.000567699
2	238689705	cg07893986	0.00654026	0.000568492
8	61681147	cg25035059	0.00340781	0.000569152
7	150063431	cg04642165	0.00775129	0.000569869
19	54377836	cg26633373	0.00615273	0.000570835
18	77502569	cg07105409	0.00796548	0.000572857
11	85338252	cg21787323	0.0111891	0.0005743
4	140655478	cg03418002	0.00993605	0.000574802
6	170532633	cg24454932	0.00839318	0.000575005
2	23604202	cg14893576	0.00633182	0.000575117
7	112430779	cg26371512	0.00171283	0.000576182
16	66972013	cg04112106	-0.0039037	0.000576448
16	16065831	cg10118456	0.00974403	0.000576575
16	11349832	cg11973052	0.000581087	0.000576897
11	85521839	cg27051290	0.00147593	0.0005776
19	45311781	cg06522456	0.00412558	0.000577982
20	61274286	cg06479426	0.00105223	0.000579761
21	44394280	cg01169738	0.000867105	0.000580712
2	139661650	cg20169952	-0.00805537	0.000584114
10	125770124	cg11803859	0.00992622	0.000584441
17	80833054	cg17852482	0.00765521	0.00058659
4	88432025	cg16709694	-0.00448105	0.000586817
6	33873732	cg09118053	0.00994562	0.000592582
1	120189930	cg00482226	0.00993995	0.00059299
8	90766731	cg13079633	-0.00290974	0.000593223
12	1609549	cg26363039	0.00599004	0.000595062
10	134684065	cg05573737	-0.00359972	0.000595142
3	188399479	cg06739107	0.00778604	0.00059667
2	242997938	cg08625192	-0.00150623	0.000596703
17	3851391	cg17189020	-0.00248715	0.00059818
19	41082579	cg07989796	0.00105267	0.000600644
7	130129946	cg17706086	0.0126349	0.000600768
3	43732102	cg19150852	0.00416654	0.000601502
20	61513963	cg10551166	-0.00261564	0.000601768
5	1672318	cg06850417	0.0133775	0.000602992
20	32859896	cg04343045	-0.00141409	0.000603778
21	44840965	cg03217915	-0.00139503	0.000606169
1	161337703	cg12486814	0.00507497	0.000607047
1	225960108	cg24043628	0.00413536	0.000610628
8	63582931	cg26035689	-0.00750339	0.00061212
7	144533471	cg13120875	0.00202675	0.000612371
11	66059129	cg25500727	0.0055687	0.000613083
15	100890963	cg02579959	0.0118349	0.000613126
4	110608767	cg11498516	-0.00226198	0.000614059
18	43683922	cg18069568	0.00939886	0.000615997
3	184969918	cg11755245	-0.00534415	0.000616123
13	107649044	cg22563937	-0.00669365	0.000618468
5	24645147	cg14730815	0.00247795	0.000618619
11	2923490	cg22132309	0.00151104	0.000618756
4	2419451	cg09114528	0.0024168	0.00061883
13	32889515	cg05153735	0.000929622	0.000619697
3	195270596	cg16908860	0.00486099	0.000619944
7	128829789	cg20025238	0.00963225	0.000619999
1	39696676	cg19856520	0.000812303	0.000623257
13	36920987	cg05123138	0.000809545	0.000623657
5	145316416	cg11670060	0.00821079	0.000624181
19	1857434	cg15045802	0.00246371	0.000624343
17	73584029	cg12184886	0.0064257	0.000624902
15	77811681	cg09179999	-0.00163986	0.000624902
3	138494226	cg27200630	0.00564514	0.000625033
19	1796207	cg08316083	-0.0306902	0.000625711
15	90548037	cg16558770	0.00670601	0.000627017
10	102441185	cg11722139	0.00292804	0.000627613
1	175549030	cg05965015	-0.00365572	0.000628524
6	32165321	cg13185046	0.00532604	0.000628968
20	34202721	cg23713742	0.00648058	0.000629006
19	18451192	cg02384122	0.0018093	0.000629083
1	153644317	cg15473083	0.00203564	0.000629277
2	9346592	cg00536383	0.00144067	0.000629487
1	68963198	cg18167921	0.0116018	0.000630902
6	28041457	cg16479474	-0.00400643	0.00063334
21	46685512	cg04097543	0.00116101	0.000633873
17	913998	cg17780682	0.0025759	0.000636115
22	29470232	cg06174407	0.00536755	0.00063759
22	50654277	cg11051022	0.00207567	0.00063902
2	240142589	cg17420028	0.00935613	0.000639658
12	121837728	cg03064241	0.000953881	0.000639816
17	46692248	cg15539420	0.00649536	0.000640627
6	28192457	cg15407162	0.00586134	0.000643207
17	18911043	cg04658357	-0.00632625	0.000644581
11	44971049	cg07619142	0.00550864	0.000645023
8	62415183	cg18006411	-0.00708131	0.000646452
1	74664132	cg19827606	0.000758128	0.000649463
10	25006183	cg18325841	0.0100936	0.000650491
17	74071705	cg02469790	0.00293319	0.000650618
11	76493545	cg20886049	0.0098615	0.000651799
16	85329042	cg10220784	0.00293482	0.000654271
4	6473558	cg17441887	0.00202483	0.000655222
1	6530205	cg16146806	0.00602088	0.000655688
5	59559218	cg10487428	0.00614879	0.000655936
8	11205972	cg03399933	0.00325906	0.000658755
1	95191578	cg10011856	-0.00397757	0.000659168
11	35160400	cg08530414	0.00165219	0.00066073
7	105987258	cg26427498	0.00323774	0.000661086
17	30333737	cg19679112	0.00689037	0.000661226
12	26146815	cg19647370	-0.00649848	0.000662259
1	193075249	cg21815704	0.00905777	0.000663819
11	119214984	cg07631801	-0.00360832	0.000664359
5	75919281	cg08241785	0.00457445	0.000664362
17	73851984	cg08125733	0.00210282	0.00066553
11	120110787	cg03148427	0.00127758	0.000667687
11	76571458	cg02208432	0.0125718	0.000668357
7	96632777	cg17199800	0.00516572	0.000668604
6	30297594	cg06230847	0.00777856	0.000669431
16	48570215	cg00192220	0.00527927	0.00066977
13	61989726	cg17903776	0.00426773	0.000672877
11	134212324	cg23553444	-0.00940845	0.000673749
2	366113	cg20823026	-0.00708186	0.000674475
18	5297381	cg05422796	0.00939619	0.000678954
5	17219226	cg24731635	0.00184955	0.000679239
6	100911240	cg01446798	0.00525142	0.000679912
2	74729710	cg01295339	0.00606442	0.00068084
2	165812297	cg03702545	-0.00262265	0.000681181
12	57998317	cg15283373	0.00555272	0.000681804
2	103352342	cg07720865	0.014973	0.000682491
3	188664928	cg27409802	0.00554808	0.000684859
10	134020998	cg02484745	-0.00128682	0.000686173
6	74171446	cg21708354	0.00141716	0.000686625
17	17684240	cg08593157	0.00895893	0.000686815
11	119252637	cg22958951	0.00103212	0.000687613
21	38441210	cg05301976	0.00385712	0.000687959
6	31126838	cg24075966	0.00118241	0.00068884
3	50127982	cg26343910	-0.00367976	0.000691143
19	58666863	cg18756545	0.00612551	0.000691425
3	195270614	cg19280968	0.00598798	0.000693032
11	44325823	cg04549333	0.00210834	0.000694633
14	106141504	cg05280692	-0.00558452	0.000696009
12	54409229	cg18040878	0.00489037	0.000698859
15	98971383	cg27645517	0.00543084	0.00069942
13	42845694	cg21020944	0.00941296	0.000699589
7	2239803	cg13808180	0.0016488	0.000700114
5	134880436	cg26620710	0.00414143	0.000700179
2	211018363	cg15724534	0.00794413	0.000701273
4	37247022	cg09157668	0.00311809	0.000702957
1	114355299	cg00584416	0.00122497	0.000704327
11	6662324	cg15676544	-0.00394546	0.000704479
19	855536	cg11683663	0.00976911	0.000705701
6	32938781	cg06361403	0.00206194	0.000705866
11	72295535	cg20935363	0.0032747	0.00070588
5	141262801	cg09032310	0.0029113	0.000706559
6	31582837	cg24211388	0.00563183	0.000706775
12	108155279	cg00090609	0.00166001	0.000707162
13	36484087	cg21342567	-0.0128814	0.000708936
9	25678683	cg00781519	0.00695602	0.000710047
11	66277720	cg10130811	0.0145175	0.00071005
2	179344387	cg24560920	0.0144804	0.000710749
2	128617328	cg01444574	0.00456102	0.000712529
3	13001256	cg02311364	0.00803058	0.000714736
16	89984517	cg14696348	0.000966389	0.00071547
13	113646732	cg09294084	0.0149809	0.000717855
11	33913538	cg20147326	0.00621333	0.000718164
5	141659747	cg19789047	-0.00236571	0.00071913
11	128562143	cg22235873	0.00352177	0.000720192
4	38875533	cg24576960	0.00835219	0.000723477
6	30955412	cg02611812	-0.00490055	0.000724153
11	57529614	cg09878888	0.00569864	0.000724754
17	12893541	cg13946050	0.0040999	0.00072476
17	25621079	cg14116624	0.00110528	0.000725888
1	155056636	cg10317026	0.00195792	0.000726297
1	155830294	cg24712249	0.0015193	0.000727055
1	218486027	cg12132508	0.00751193	0.000728243
6	1522087	cg15570464	-0.00365321	0.000728745
16	721101	cg02725362	0.00351702	0.000729015
5	134181527	cg12905574	0.00101632	0.000729763
1	165907859	cg20141108	0.00789889	0.000729936
14	23066769	cg06813554	0.00735964	0.000733707
4	140201580	cg04606779	0.0084663	0.000736415
5	86707074	cg02021919	0.00984714	0.000738822
19	14049823	cg10729062	0.00617876	0.000739508
21	30671144	cg12008680	0.00131678	0.000740237
13	108087589	cg23511851	-0.00627063	0.000741458
10	131005778	cg16639311	-0.00174299	0.000741659
1	1710663	cg02297801	0.00269889	0.000741683
17	76899627	cg00689612	-0.00632902	0.000742534
12	19936477	cg00697301	-0.0148709	0.000743052
4	185655229	cg03354744	0.00197965	0.000743354
1	181012492	cg01441127	0.0118352	0.000746551
2	21265912	cg19459542	0.00122777	0.000746755
17	73841658	cg22467534	0.00428075	0.000749082
5	126205009	cg23155911	0.00814878	0.000749321
6	26757706	cg16675381	0.00374902	0.000749826
13	95366203	cg14185541	0.0128148	0.000749973
1	2098929	cg09144608	-0.00267745	0.000750807
11	129191447	cg24574691	-0.00234283	0.000751446
14	64195104	cg26803566	0.00123714	0.000751689
2	74735303	cg08092637	0.00258105	0.000752964
5	37838363	cg07486383	0.00383893	0.000753207
1	161475869	cg27565811	-0.0119055	0.000753544
11	121028754	cg23434943	-0.0036367	0.000755303
2	198436483	cg01766396	0.00890996	0.000758596
1	21949481	cg24001246	0.0107444	0.000758678
12	110562130	cg23832862	0.000963971	0.000759485
15	78633092	cg14826226	0.00224907	0.000759886
12	125093204	cg11358741	0.00490275	0.000761451
10	31147088	cg08764162	0.00663375	0.0007654
17	17741631	cg26588076	0.00702135	0.000766214
2	106761673	cg22374742	-0.00835806	0.000766266
8	142112622	cg07964753	-0.007746	0.000768279
7	101630888	cg01716016	0.00140512	0.000768628
2	112891845	cg15065123	-0.00562096	0.000768733
17	26645920	cg07078622	0.00080517	0.000773175
10	6452060	cg27278668	0.00540178	0.000773196
8	1279421	cg25596486	-0.0026253	0.000773215
16	433825	cg07492924	0.0143168	0.000773278
9	96723014	cg14428080	0.00237082	0.000773794
19	47139338	cg02026498	0.0108836	0.000774158
1	155714748	cg02695726	-0.00399447	0.000774874
2	236849184	cg22248286	0.00394625	0.000775075
13	42032666	cg18495682	0.001033	0.000775865
2	131098007	cg00483891	0.0111059	0.000776667
14	69159219	cg16340767	0.00418572	0.000779861
13	32984237	cg00785980	0.0108977	0.000780174
5	180512070	cg21122075	-0.013685	0.000783238
17	35292691	cg16001713	0.00518759	0.000783344
11	65210600	cg04238983	0.00650536	0.000783845
6	30522985	cg01225850	0.00456944	0.000785969
8	25903554	cg18506390	0.00322934	0.000785975
17	8925201	cg19564877	0.00186557	0.000788464
12	131258419	cg05061501	0.00237097	0.00078895
1	42129921	cg25202370	0.00716618	0.000790319
1	114302602	cg22531889	0.00262125	0.000791179
16	89469541	cg01543603	0.00396116	0.000791208
11	128291613	cg05433889	0.00144751	0.000791461
14	98489522	cg04337358	0.0271336	0.000791561
3	121949308	cg06371443	-0.00376403	0.000791719
5	177876863	cg11043002	0.0081482	0.000799648
3	39850412	cg27549834	0.00275629	0.000799844
15	51386254	cg06813578	0.00267365	0.000801367
6	106720478	cg04389950	0.00622729	0.000801817
10	127508378	cg19429280	-0.00269967	0.000804801
16	2286370	cg08988951	0.00825538	0.000804823
19	42381258	cg24703661	0.00487261	0.000805398
1	51435859	cg06949081	0.00111551	0.000808207
6	31089157	cg00187437	-0.00627359	0.00080872
10	3159145	cg07876051	-0.00299178	0.000808984
6	2021942	cg11608390	0.00876687	0.000811001
11	14288293	cg00231875	-0.00261239	0.000811183
11	123396486	cg01699740	0.00230767	0.000811374
17	48637348	cg01620849	0.0011992	0.000814187
1	219047954	cg08550523	0.00898439	0.000814421
10	134405482	cg24416232	0.00182936	0.000815085
8	48648874	cg19414630	0.00700224	0.000815904
2	169887819	cg18912768	0.0112399	0.00081682
1	55316769	cg17475467	0.00436516	0.000817321
5	140019269	cg24132527	-0.00851695	0.000817559
10	119293800	cg04556008	0.00287136	0.000819779
6	31461972	cg25436684	0.00183003	0.000821989
16	27338391	cg16649560	0.00435117	0.000822837
19	5829415	cg03008525	0.00292674	0.00082313
11	113746831	cg03711457	0.00669602	0.000823536
9	140094281	cg03041841	0.00402581	0.000824064
5	155752506	cg24795745	-0.00475804	0.00082476
1	110452616	cg02361903	0.00739864	0.000827118
1	179945973	cg18278694	0.00487093	0.000830884
6	99290284	cg01524860	0.00791739	0.000831061
12	13251495	cg20618695	0.00670601	0.000832362
12	124409684	cg16353049	-0.000942406	0.000833663
16	89401621	cg05944840	0.00569024	0.000835386
10	118896776	cg27533288	0.00874885	0.000836621
3	72777245	cg02855045	0.00618056	0.000837002
19	10121251	cg11312509	0.00269776	0.000837344
8	41427415	cg25897519	0.0104642	0.000837389
12	50505775	cg12375960	0.00188786	0.000838764
17	8127373	cg25228625	0.00602631	0.000839495
11	69264617	cg16182447	0.00165396	0.000839805
17	48050274	cg01832036	0.00218287	0.000840436
8	102209920	cg11849798	0.00876991	0.000841475
7	130131146	cg05369791	-0.00421108	0.000841619
15	92397873	cg03992611	0.00401038	0.000842021
6	15428301	cg26405097	0.00584462	0.000843154
3	11604056	cg21415385	0.0061226	0.000843766
5	122836394	cg01829632	0.00722656	0.000843915
4	176987313	cg08684639	0.00373359	0.000849843
4	147443662	cg23092358	0.000971782	0.000849962
17	80678315	cg27466615	-0.00219103	0.000851444
2	177016837	cg10803577	0.00551208	0.000851597
12	8028945	cg24489689	-0.00317499	0.000853491
1	44444603	cg23001650	0.00581037	0.000855597
1	111217712	cg07808555	0.00352724	0.00085709
19	15751167	cg16377880	0.00645727	0.000857743
4	163085697	cg13808714	0.00251983	0.00085965
15	74290733	cg18136895	0.0055148	0.000859943
3	57094763	cg13745870	0.00820886	0.000860382
2	128615962	cg19566038	0.00173651	0.000865356
6	30094947	cg23375895	-0.00164656	0.00086584
6	32935521	cg04798369	0.00191397	0.000867445
6	41130978	cg10725937	0.00684005	0.000867532
9	36169175	cg20870362	0.00573163	0.000867997
5	135693041	cg05678518	0.00206446	0.000869846
11	66085958	cg19090861	0.00525757	0.000872173
8	48651635	cg21315018	0.00106879	0.000873294
11	33913716	cg11822932	0.00573577	0.000875846
16	854168	cg08739696	-0.0108337	0.000876298
22	49935689	cg16104384	-0.00175745	0.000877888
2	223162049	cg00926215	0.00351612	0.00087853
7	6488668	cg25513090	-0.0133899	0.000878716
11	128531312	cg16279861	0.00727926	0.000882655
1	55273637	cg22354132	-0.00657055	0.000884123
2	10194752	cg26396370	0.00823483	0.000884509
12	54778312	cg12962778	0.00874033	0.000886127
12	48340533	cg26115531	0.00555021	0.000886576
1	153509323	cg08106792	0.00467793	0.000889
9	135333078	cg13676220	-0.0194317	0.000889146
11	840407	cg13806461	-0.00198456	0.000889997
10	121151794	cg10318661	-0.00472893	0.000890846
1	151881974	cg13395410	0.00101885	0.000890873
1	236017325	cg04144714	0.00675136	0.000891194
14	105127242	cg16761754	0.00570219	0.000891465
10	131363388	cg24810646	-0.000788978	0.000892463
6	30035220	cg08878352	-0.00222747	0.000893168
3	183887905	cg13730859	-0.00125668	0.000895586
17	35128908	cg20301780	-0.00595324	0.000896262
12	45585210	cg13832441	0.00721169	0.000898843
9	136754396	cg13600947	-0.00258837	0.000899528
7	127459781	cg23248995	0.00692187	0.000900651
15	80146065	cg18714469	0.00278678	0.000900953
2	234184279	cg22794998	-0.00366358	0.000901263
1	193432241	cg15711508	0.00958568	0.000901705
11	110167871	cg15825059	0.00957936	0.000903882
17	60704382	cg14764661	0.00540176	0.000904497
17	42634414	cg24917527	0.00137958	0.000904541
7	44163228	cg13859861	0.00141899	0.000906006
3	115377744	cg14203525	0.00202613	0.000907499
3	83053414	cg20724476	-0.0127365	0.000909274
17	5389607	cg21654974	0.00163807	0.000909941
2	168572563	cg00667937	-0.0085908	0.000912154
16	57989122	cg07776629	-0.00426077	0.000912188
17	38510570	cg11316510	-0.000674564	0.000912545
4	153700886	cg13421935	0.00057401	0.000913285
1	26855454	cg12729822	0.00713024	0.000914644
7	23334877	cg18619616	0.00864765	0.000916191
6	79620031	cg05283184	0.0232534	0.0009169
11	111169427	cg10045354	0.009649	0.000917162
1	16060480	cg16026015	0.00266559	0.000918626
14	91114840	cg06900101	-0.00483914	0.000918901
1	22415149	cg13962372	0.00810599	0.000919957
3	126077046	cg19146124	0.00222196	0.000921856
13	52158669	cg14199148	0.00127239	0.000921896
17	75315081	cg03221483	0.00703201	0.000923095
8	102092965	cg11044099	0.00145734	0.000924492
10	112562640	cg13942283	0.00917673	0.000924979
15	65068554	cg06034792	0.00352833	0.000925541
1	183622726	cg11505048	0.00878565	0.000926092
15	90744680	cg19896881	0.00223221	0.000927097
22	26881231	cg07924575	0.00568899	0.000927528
12	48147034	cg23815853	0.00556411	0.000928042
16	67427811	cg18107072	0.00317659	0.000928986
2	160473062	cg04706995	0.00556903	0.000929987
16	5083743	cg09578463	0.000912753	0.000930419
12	52214119	cg19495013	0.00768136	0.000930456
9	123850279	cg21492378	0.00814554	0.000930611
11	20386022	cg01397325	0.00818668	0.000931474
2	121605707	cg02640173	-0.00401559	0.000932452
5	134770100	cg01610123	0.00588668	0.000932767
6	28602791	cg00843352	0.00224164	0.000933337
1	6417823	cg20630887	0.00900869	0.000934627
2	9235600	cg10646145	0.0101215	0.000935863
6	28220258	cg08014158	0.00307804	0.000937781
1	901449	cg25742326	0.0105704	0.000938514
13	114839662	cg24126698	0.00596907	0.000939311
3	45886857	cg06038444	-0.00225295	0.000939473
2	174886880	cg22190361	0.00478626	0.000942062
13	32611483	cg25274185	-0.00878813	0.000942075
12	130571246	cg08325519	0.00232865	0.000943002
10	54073150	cg25158147	0.00233071	0.000944028
13	53029211	cg24469095	0.00304161	0.000944584
17	72527813	cg00873351	0.00658485	0.000944756
1	220263509	cg00784308	0.000955382	0.00095183
2	88313351	cg08952844	0.00810731	0.000951856
19	41934715	cg07366300	0.00612091	0.000955728
22	27053402	cg03612722	0.00127	0.000957143
5	175874197	cg17972073	0.00267453	0.00095716
2	172970835	cg09483270	0.00310947	0.00095852
8	103129227	cg24023489	0.0108171	0.000958576
6	10382828	cg20168806	0.00340869	0.000959475
5	150054944	cg15699693	0.0116246	0.000959996
4	81122314	cg02941135	-0.00295865	0.000967737
2	179396826	cg02659030	0.00393318	0.000968492
3	45550104	cg15781573	-0.0019642	0.000968977
15	51387651	cg05503460	0.00427269	0.000970785
2	106814630	cg25305879	0.00867952	0.000971761
14	105619701	cg13617301	-0.00908486	0.000972058
8	37758453	cg10557578	0.00466097	0.000974597
3	46996484	cg19114543	0.00707309	0.000975091
6	31165290	cg17553885	0.00192061	0.000976535
9	114706971	cg13633625	0.00725519	0.000976822
1	44399492	cg04259904	0.00665985	0.000977572
11	66360492	cg04738656	0.00149853	0.000978782
12	102216984	cg17214456	0.00589841	0.000979288
12	116756136	cg07060505	0.00750271	0.000981495
1	47051752	cg01440934	0.00764114	0.000983446
2	206730773	cg26192689	-0.00369441	0.00098359
3	49977370	cg09687332	0.00118091	0.000983662
1	30715185	cg00547983	-0.0197984	0.000984442
19	18546719	cg02658272	0.00474443	0.000985928
2	223610984	cg23281972	-0.00590972	0.000988624
1	201925070	cg04842953	0.0010793	0.000988639
6	44081549	cg13644645	-0.00269995	0.000989362
1	117665142	cg13898106	0.00486166	0.000992208
16	89101757	cg26600461	-0.00686036	0.000995018
17	47210279	cg19133221	0.00395617	0.000996679
2	620310	cg19997179	-0.00284786	0.000996742
19	57875238	cg03007201	0.00307004	0.000997015
9	136706336	cg14234545	0.00664433	0.00099716
10	102415320	cg13834844	0.00497656	0.000999414
9	80930413	cg13740985	0.00553983	0.00100151
17	6899095	cg05215272	0.0106676	0.00100501
19	38700487	cg11631271	0.00516736	0.00100647
11	77532182	cg17141500	0.00148953	0.0010074
10	112836688	cg10706069	0.00128384	0.00100858
11	47291490	cg14886150	0.0010043	0.00100911
20	34389239	cg08013810	0.00515007	0.0010113
4	3464870	cg12918895	0.0059784	0.00101145
7	99668058	cg00225917	-0.00174376	0.00101508
14	91977571	cg05084793	0.0174222	0.00101571
11	117747940	cg20652899	0.0138151	0.00101637
16	1178583	cg06940112	-0.00735635	0.00101798
11	67777952	cg07730301	0.00466226	0.00101806
6	3025325	cg09740468	0.00491943	0.00101894
5	1552753	cg16292885	0.000852397	0.00101913
7	1581522	cg04136259	-0.00760608	0.00101997
7	5258357	cg20071624	0.0094405	0.00102067
6	27842098	cg01247537	0.00736335	0.00102394
10	43600239	cg00248174	0.00205571	0.00102422
4	183064952	cg26393541	0.00203195	0.00102479
5	173070254	cg20954870	0.00734686	0.00102787
9	35042344	cg13534791	0.00476877	0.00102829
2	37194155	cg01460969	0.000779384	0.00102891
2	179184864	cg13547053	0.00854206	0.00103112
11	118796872	cg24940248	0.00100543	0.00103141
4	24473145	cg03603636	0.00145795	0.00103245
13	111268031	cg23795623	0.00142009	0.0010326
12	25517881	cg09005322	-0.00750484	0.00103517
3	184870891	cg24003225	0.00111708	0.0010354
1	95582751	cg09890536	0.00332235	0.00103571
3	58652503	cg24121168	0.00834901	0.00103577
1	46145067	cg18889144	0.00338378	0.00103753
9	94666754	cg13976731	-0.00209347	0.00103889
2	177027440	cg02773086	0.00879485	0.00104367
2	7237580	cg02049949	0.000833426	0.00104407
5	141703946	cg27015057	0.00386199	0.00104448
1	206808529	cg09224523	0.000819193	0.00104615
14	100920326	cg13589463	0.00942193	0.00104709
1	95095221	cg04079215	0.0058252	0.00104734
11	76299682	cg10400081	0.00592636	0.0010479
5	114601105	cg18136122	-0.00248715	0.0010499
1	235290283	cg01306120	-0.00369385	0.00105003
2	192711926	cg06352750	0.00290041	0.00105099
8	53851156	cg26205771	0.00285485	0.00105122
1	45792688	cg15071854	0.00188895	0.00105454
2	161609083	cg03137629	-0.00505048	0.00105524
12	13248548	cg08399444	0.0072532	0.0010567
11	61063124	cg11072113	0.00527715	0.00105712
5	175841493	cg22938135	-0.00169954	0.00105802
6	6007412	cg11504897	0.00134147	0.00105839
1	98404032	cg14378231	0.00900544	0.00106
18	904963	cg11850773	0.00386817	0.00106084
2	28497669	cg05057534	0.00647806	0.00106139
6	30297627	cg01383911	0.0100331	0.00106142
6	33181031	cg02775469	0.00482545	0.0010615
1	25291540	cg04554131	-0.00684262	0.00106256
4	110355472	cg22064942	0.00107179	0.00106325
16	5951274	cg08464831	-0.00348201	0.00106344
20	57265991	cg20477147	0.00664516	0.00106372
16	29796798	cg06664465	0.00242463	0.00106577
8	99951730	cg03020554	0.00270277	0.00106801
20	34700376	cg01157780	0.0105187	0.00106884
12	298268	cg24087681	0.00698094	0.00107103
5	65893165	cg24689196	0.0018656	0.00107156
17	4613644	cg19197139	0.000739377	0.00107241
7	158938491	cg08614290	0.0220795	0.00107361
6	35480036	cg27532732	0.00403044	0.00107527
12	53268268	cg17419626	0.00310238	0.00107683
8	145160034	cg11883258	0.00484316	0.00107775
10	99331344	cg02950892	0.00376273	0.00107789
20	20344345	cg03760809	0.00391337	0.0010786
11	45939723	cg14571706	0.0013297	0.00107876
12	54400021	cg03348474	0.00116843	0.00108075
12	31241496	cg25426630	-0.0017683	0.00108076
1	29062932	cg20003805	0.00328665	0.00108309
12	129338783	cg25823837	0.00353949	0.00108537
13	19965014	cg05791018	-0.00265616	0.00108545
1	53663981	cg01810926	0.00588455	0.00108574
6	138745533	cg08859635	-0.00128675	0.0010858
18	3451606	cg00033220	-0.00148938	0.00108679
13	28491590	cg10034364	0.00184293	0.00108855
6	75917468	cg23501228	0.0078242	0.00109395
8	35483012	cg22386073	-0.00716689	0.0010945
6	28510475	cg02931810	0.00229612	0.00109632
7	89840881	cg21700332	0.00584095	0.00109652
5	6372336	cg25621518	-0.00136698	0.00109684
7	27220983	cg08575233	0.00396591	0.00109799
8	25897342	cg03573945	0.0019897	0.00109841
1	3477168	cg02265922	-0.00692875	0.00109904
6	32130758	cg04406941	-0.00321229	0.00110092
4	187454848	cg08677803	0.00205895	0.00110144
9	132386878	cg14023737	0.00770005	0.00110226
19	2717422	cg15694117	-0.00173635	0.0011025
11	20229517	cg16543094	0.00413214	0.00110318
3	42917517	cg21979032	-0.00483931	0.00110364
15	89154196	cg23176340	0.0120294	0.00110379
1	40974934	cg26032489	0.00451406	0.00110488
2	74648306	cg20211056	0.00255635	0.00110827
16	12183938	cg04635642	0.00899834	0.00110984
15	54304950	cg14159007	-0.0038991	0.00111261
1	154580635	cg20239527	0.00123281	0.00111418
5	72731905	cg21046148	0.00569049	0.00111463
19	36236393	cg17882460	0.00108277	0.00111603
6	33244755	cg17225129	0.00226543	0.00111865
10	80327890	cg10692363	0.00758848	0.00111891
5	138609219	cg18771857	0.0016105	0.00111975
17	2275664	cg13226924	-0.00114776	0.00112217
11	2163808	cg02425416	0.0118046	0.00112333
6	36653973	cg23575275	0.00518762	0.00112437
9	138852191	cg00655706	0.00836472	0.00112469
7	2405750	cg26675182	-0.000751107	0.00112501
17	53046073	cg19360675	0.0021038	0.00112606
19	43919039	cg26563200	-0.00200375	0.0011261
11	118966130	cg19493827	0.000773459	0.00112755
16	68823690	cg10313337	0.00713331	0.00113139
11	73692155	cg25429672	-0.00696171	0.00113148
1	3100259	cg07209071	0.00278142	0.00113186
2	186603981	cg21113773	0.0140304	0.00113324
9	132387471	cg14641472	0.00241991	0.00113406
2	135011626	cg21232161	0.00598089	0.00113734
1	228194443	cg01051310	0.00342568	0.00113926
6	100904689	cg06246999	0.00685254	0.00114122
10	1130179	cg09070101	-0.00204475	0.0011418
6	154477894	cg26415516	-0.00822237	0.0011425
12	124780924	cg07227671	0.00151791	0.00114309
2	97331035	cg20312012	0.00889342	0.00114413
20	44330841	cg09874776	-0.00602932	0.00114474
10	114574152	cg16660547	0.00955544	0.00114489
3	24164179	cg07581492	0.00277788	0.00114947
3	11312864	cg01796438	0.00422603	0.00115004
6	30524102	cg15809886	0.00230817	0.00115011
14	99739029	cg23324086	0.00518622	0.00115032
17	6899522	cg12262378	0.0110087	0.00115216
19	51412615	cg06369522	0.00559222	0.0011533
10	99611477	cg23869743	0.00354876	0.00115373
15	68499367	cg09099177	0.00564629	0.00115843
22	42470868	cg09876992	0.0065678	0.00115893
2	127852450	cg04019522	0.0104446	0.00115967
10	1767484	cg08442149	-0.00116887	0.00115968
12	27486780	cg24983014	0.00334741	0.00115995
2	183943938	cg02561726	0.00445349	0.00116192
10	124254860	cg15719652	-0.00427426	0.0011639
20	34253082	cg18497960	0.000719132	0.00116562
8	27089804	cg22901726	-0.00940965	0.00116565
10	104259328	cg15219811	0.0091487	0.00116783
8	65492528	cg22766145	0.00454878	0.00116836
12	54430684	cg21476000	0.00990798	0.00116865
1	189722103	cg26523866	0.00265004	0.00117332
8	48174649	cg03714676	0.00856837	0.00117494
13	61989817	cg12721730	0.00716628	0.00117598
15	101715276	cg25731553	0.00815656	0.00117696
1	203482523	cg23172671	0.00832934	0.00117836
7	559649	cg13957198	0.00077926	0.00117837
5	36607333	cg13980113	0.00326512	0.00118009
7	101138089	cg06400590	-0.0116599	0.00118039
3	139655283	cg16513416	0.0192543	0.00118199
14	39735211	cg13277939	0.00709018	0.00118403
5	65018933	cg17679824	0.00457614	0.00118411
15	40075119	cg10327302	0.00123161	0.00118776
7	121953573	cg23390595	0.018881	0.00118807
3	55693880	cg03928900	-0.00228001	0.00118872
19	14138994	cg15001547	0.0096546	0.00118944
3	37284287	cg12984086	0.0140156	0.00118997
12	62650767	cg03726817	0.00555756	0.00119076
7	155326102	cg07707875	0.000954676	0.00119407
1	47915008	cg17428085	-0.0191614	0.00119437
4	170073962	cg05907036	0.00580949	0.00119676
17	33897374	cg14834285	0.00618029	0.00119966
1	46766431	cg22228439	0.0039488	0.0012002
10	129794994	cg07053114	0.00621389	0.00120024
5	159845898	cg02367472	0.00101748	0.00120273
8	63951797	cg11978048	-0.000728259	0.00120299
6	36020012	cg16145324	0.00748739	0.0012049
2	129230614	cg07420960	0.00236505	0.0012051
11	64642558	cg06154903	-0.010387	0.00120953
14	100791876	cg09385936	0.00568652	0.00121086
1	114694190	cg23443003	0.00193889	0.00121143
8	27694954	cg27310938	0.00393215	0.00121182
11	4079556	cg13782615	0.00298072	0.00121208
8	142289876	cg13289579	0.00554401	0.00121243
7	29847991	cg08792423	-0.00552902	0.00121405
1	11160205	cg03617456	0.0042672	0.00121454
1	60171660	cg10220544	0.00627155	0.00121498
6	11539786	cg19871394	0.00942144	0.00121509
1	49240625	cg20822884	0.00808271	0.00121573
8	98881129	cg09023820	0.00561399	0.00121636
12	125172635	cg00174573	0.0044067	0.00121648
17	185957	cg13532547	0.00553161	0.00121668
15	69591355	cg00225576	0.00133655	0.00121668
15	37387523	cg06933370	0.00405336	0.00122283
1	173092323	cg09183124	0.0078995	0.00122525
15	51201261	cg19837587	0.00097095	0.00122703
6	28553390	cg19747271	-0.00886768	0.00122802
19	6712593	cg19254532	-0.00162617	0.00122888
3	112359935	cg02954903	0.0157563	0.00122929
8	21769797	cg15316716	-0.00464463	0.00122984
1	50882446	cg18122419	0.00383642	0.00122997
6	32826281	cg09322555	0.00661902	0.00123002
16	89408403	cg27513667	-0.00592096	0.00123052
12	54367250	cg07123069	0.00402773	0.00123066
2	27319374	cg23562406	0.00191555	0.00123139
15	79383413	cg15156078	0.00255042	0.00123501
5	162864768	cg13968099	0.00120155	0.00123544
11	77348887	cg11460003	0.00156781	0.00123682
8	103817950	cg11313780	0.00559126	0.0012369
20	62821680	cg23499631	-0.00230911	0.00123693
21	45660288	cg17249942	0.00169477	0.00123976
1	35913782	cg22526531	0.00738141	0.00124169
2	48545621	cg18064411	-0.00403978	0.00124188
1	154943300	cg04995846	0.00327653	0.00124235
1	35658733	cg11730961	-0.00103361	0.00124386
14	77467225	cg09918077	0.00478226	0.00124417
6	51814431	cg10991450	-0.00206644	0.00124766
7	50529359	cg14593290	-0.00377329	0.00124778
12	112819476	cg03960244	0.00104791	0.00124971
1	175042297	cg16651347	0.00538521	0.00125164
3	15140799	cg02308954	0.00146297	0.0012522
10	73820491	cg08389497	-0.0011772	0.00125484
16	23194194	cg02784301	0.00257889	0.00125556
2	44223321	cg27011534	0.001317	0.00125689
1	36581751	cg04482628	0.00630364	0.00125719
15	101695660	cg13345817	0.00239672	0.00125791
19	3165800	cg25761791	0.0119869	0.00125907
11	7534028	cg23039189	0.00346636	0.00126108
10	50323127	cg02569613	0.00369891	0.00126143
19	46224285	cg09277709	0.00838884	0.0012621
8	141108113	cg00766368	-0.0124199	0.00126348
8	11614472	cg18127003	-0.00181933	0.00126463
15	99791109	cg23600866	0.00653635	0.00126759
8	144824631	cg24041900	-0.00559724	0.0012681
16	3306685	cg05554494	0.00522505	0.00126855
20	60697463	cg00859739	0.00507359	0.00126877
18	72265361	cg18413367	0.00178889	0.00127023
7	75931888	cg27376817	-0.00142448	0.0012713
3	47459664	cg15561453	0.0113178	0.00127385
5	95858534	cg10177154	0.00362167	0.00127485
1	46668840	cg08160980	0.00250356	0.00127516
16	21169615	cg15786879	0.000804094	0.00127947
1	159838031	cg05954830	0.0118523	0.00128063
13	78551078	cg13937208	-0.0073109	0.00128162
13	76123901	cg01531495	0.00223715	0.00128348
10	95653447	cg13361703	0.00182542	0.00128371
2	213403859	cg00011346	0.00459295	0.00128565
17	32690569	cg17118262	0.00609638	0.00128685
2	109742356	cg08198071	-0.00622574	0.00128718
1	157670825	cg15602298	-0.00976054	0.00128954
2	54900998	cg20341504	0.00573873	0.00129227
4	7912384	cg19473989	0.0115063	0.00129322
15	85141633	cg12067423	0.00428848	0.00129329
1	116947203	cg08120023	0.00792468	0.00129342
12	93172875	cg25448856	0.00778206	0.00129527
8	104059110	cg10184441	0.00924234	0.0012955
10	3208440	cg16971664	-0.00254972	0.00130059
6	106245659	cg24737761	0.00844486	0.0013032
7	2759739	cg19324978	-0.00250179	0.00130582
2	70189092	cg09948350	0.00785867	0.00130847
15	45671001	cg26796135	0.00400689	0.00131124
2	1926366	cg02966841	-0.00198097	0.00131311
12	48357327	cg23951789	0.00101613	0.00131318
12	22200200	cg10668933	0.00949237	0.00131373
9	13323113	cg07045857	-0.00807537	0.00131401
15	65068594	cg11479165	0.00431552	0.00131412
3	120401095	cg14527029	0.010639	0.00131447
3	167238645	cg04903759	0.0072575	0.0013154
10	98272504	cg13903378	0.00209992	0.00131828
19	18964859	cg25689460	-0.00173478	0.00131867
12	118573850	cg17762617	0.000934399	0.00132099
7	4754502	cg01509853	0.00707017	0.00132148
14	94255361	cg00745231	0.00312241	0.0013236
16	25189426	cg01452189	0.00798107	0.00132375
2	240110301	cg07343707	-0.00333301	0.0013246
3	130614013	cg18070470	0.00511548	0.0013248
2	29236577	cg09001591	-0.00402357	0.00132595
16	34255535	cg05033952	-0.00665053	0.00132696
15	100891257	cg12740037	0.00627123	0.00132734
22	29598916	cg15717275	0.00133122	0.00132892
5	180511822	cg00533202	-0.0303211	0.00132957
19	14016717	cg21517055	0.0142295	0.00133012
1	164293961	cg16136466	0.00427369	0.00133093
15	51740698	cg27109125	-0.00150901	0.00133712
19	5851255	cg17471102	0.00839887	0.00133715
5	169931241	cg11284411	0.00332936	0.00133728
6	10723258	cg24842597	0.000599204	0.00134285
6	169335969	cg04636564	0.00441524	0.00134371
2	237077920	cg19714279	0.00511344	0.00134556
1	48059354	cg17739555	0.0112809	0.0013505
17	36105117	cg05222347	0.00111863	0.00135174
10	101989492	cg26847029	-0.004697	0.00135189
15	76634887	cg02245004	0.00619988	0.00135258
7	25174492	cg23302989	0.00886706	0.00135689
1	2980380	cg01514538	-0.000735353	0.0013576
11	91958458	cg21825879	0.00237474	0.00135849
13	114086994	cg01810471	-0.00189294	0.00135931
4	128886426	cg10479325	0.00119742	0.00135958
1	19990768	cg09863950	-0.0110608	0.00136372
22	32437574	cg09327378	-0.00390935	0.00136419
11	108464102	cg13759143	0.00103585	0.00136518
11	78480035	cg03177972	0.00138135	0.0013682
17	73663407	cg10576516	0.00135069	0.00136884
3	159942181	cg03281561	0.00261413	0.00137089
13	45587299	cg15571725	-0.00134759	0.00137089
1	153589781	cg16348003	-0.0135861	0.00137109
11	61110186	cg04468281	0.00621222	0.0013747
1	114522185	cg11157816	0.00411164	0.00137516
1	192777635	cg26913977	0.00239164	0.00137737
1	17386292	cg00087273	0.000752337	0.00137743
19	6887530	cg05025071	0.00998326	0.00137754
17	72920359	cg04886642	0.00267146	0.00137768
19	14016729	cg09479389	0.0148759	0.00137784
10	127512489	cg25724310	-0.000929466	0.00137912
17	36162433	cg12582728	-0.00793248	0.00137964
10	28570835	cg11952493	0.00797452	0.00138248
6	31540026	cg17169196	-0.00523291	0.00138473
17	75995968	cg14523804	0.00896266	0.0013868
17	2603739	cg11990813	-0.00261635	0.00138698
3	161349966	cg24525138	-0.0112212	0.00138795
2	224819307	cg25757820	0.00857097	0.00139004
17	13505590	cg18236079	0.00105877	0.00139095
17	4081325	cg17331920	0.0136398	0.00139205
5	141258709	cg08517072	0.00330422	0.00139206
6	156488510	cg18393175	-0.00814463	0.00139293
6	168517728	cg18018913	-0.00244987	0.00139608
8	140945810	cg26769700	0.00819045	0.00139719
14	102276033	cg12129209	0.000633421	0.00139745
19	8276488	cg13971140	-0.00239093	0.00140394
15	75322058	cg06070324	0.00405405	0.00140545
2	145353012	cg12940181	0.00609153	0.00140733
3	161277848	cg07856155	0.0172046	0.00140898
3	42695035	cg06399164	0.00779259	0.00140996
15	50477521	cg17268483	-0.00127726	0.00141205
4	54959841	cg12319534	0.00344256	0.0014123
1	1774322	cg04260676	0.00543177	0.00141257
12	14927351	cg19981263	0.00171847	0.00141343
5	101632341	cg04621020	0.000722343	0.00141695
4	15691786	cg02353916	0.0114071	0.00141789
12	721502	cg11900393	0.00814692	0.00141808
1	10556294	cg22715764	0.0101096	0.00141965
1	236157114	cg07578215	0.0021234	0.00141999
1	231296659	cg03538430	0.00477986	0.00142333
2	394572	cg19988482	-0.00949372	0.00142359
12	1099075	cg06708720	0.00496692	0.00142506
6	31539998	cg14597739	-0.00542488	0.00142673
8	681577	cg20670274	0.000815682	0.00142691
2	176940341	cg08034440	0.00297595	0.00142727
1	224819677	cg05376937	-0.00977687	0.001431
7	116501312	cg06541783	-0.0022477	0.00143148
12	120241409	cg21879102	-0.00112707	0.00143507
2	40739515	cg02268965	0.00673207	0.00143517
19	1155738	cg23866916	0.00598385	0.00143549
6	32122161	cg09714607	0.000931767	0.00143842
6	110986361	cg26818197	0.00433594	0.00143847
19	18060683	cg07857792	0.00719707	0.0014407
10	5538778	cg05876550	-0.0014694	0.00144161
16	83986795	cg00187635	0.00355419	0.00144188
6	136872323	cg02303324	0.0119169	0.00144235
7	7607056	cg11555878	0.00130568	0.00144237
1	227729680	cg12696328	0.00736963	0.00144341
10	106209748	cg10697286	-0.00315317	0.00144349
8	48648813	cg24163242	0.00677892	0.00144523
21	34442160	cg17869426	0.00139004	0.00144614
4	1256272	cg13104844	-0.00312775	0.00144707
1	32617124	cg08717931	0.00390216	0.00144928
17	80833638	cg07409471	0.00801717	0.00144997
10	30722225	cg13289132	0.0039208	0.00145016
16	79451857	cg10371414	0.0081009	0.0014511
1	11750569	cg09932135	0.00259331	0.0014522
1	150948030	cg05630111	0.0134519	0.00145639
11	61276447	cg25923577	0.0036265	0.00145649
2	59919051	cg21406144	0.00998548	0.00145752
14	96158915	cg01018864	-0.00895826	0.00146089
11	68519245	cg25035655	0.00241089	0.00146128
19	2754747	cg18874425	-0.0012564	0.00146228
13	79980081	cg05605149	0.00107909	0.00146485
5	158251744	cg09172244	0.00772842	0.00146859
14	103481271	cg04189326	0.0041474	0.00146864
2	102758186	cg05886087	0.00635089	0.00147008
17	1372751	cg27546431	0.0111422	0.00147426
3	190040223	cg14310674	0.00242076	0.00147546
6	113755716	cg25790531	0.00952101	0.00147594
11	72532555	cg11944287	0.0034936	0.00147819
12	115121307	cg18575770	0.00229349	0.0014796
7	100867281	cg13912964	0.00756119	0.00148086
4	133902873	cg19949697	0.0032291	0.00148093
5	95634103	cg25539505	0.0083705	0.00148231
1	113934059	cg16769442	0.00173833	0.00148261
11	117748189	cg09608949	0.0131947	0.00148299
11	45230868	cg15010079	-0.00247965	0.00148309
1	159916077	cg09765302	0.00260919	0.00148406
13	111553101	cg23052386	-0.00467098	0.00148488
2	105274747	cg12042187	0.00604252	0.001485
1	91316223	cg11159604	0.00407824	0.00148562
8	86157525	cg24484339	0.00326924	0.00148574
7	83057120	cg07449753	-0.0136738	0.00148593
19	50321458	cg09466277	0.000891042	0.00148612
9	90394473	cg14188969	-0.00154516	0.00148681
12	24642841	cg01198491	-0.00731418	0.00148812
16	12995568	cg02482218	0.00563159	0.00149138
20	20690106	cg12218759	0.00957946	0.00149183
17	47074647	cg16449699	0.00208976	0.00149314
10	81963408	cg02291020	0.00447382	0.00149315
13	45694585	cg08134704	0.00100152	0.00149493
13	103046499	cg23883393	0.00271761	0.00149783
11	10824607	cg07500659	-0.0011747	0.00149809
15	80986359	cg13026773	0.0111615	0.0014999
12	123900102	cg18603577	0.0056738	0.00150002
19	17966537	cg15508193	-0.00126814	0.00150162
1	192515127	cg24602411	0.00756989	0.00150248
9	99212216	cg25260653	0.00173435	0.00150258
16	1485970	cg08827429	-0.00143384	0.00150296
11	98940816	cg03798743	0.0140549	0.00150468
10	14481621	cg15285273	-0.00467906	0.00150697
2	27938071	cg18346576	0.00917514	0.00150722
9	134248884	cg06157777	0.00120309	0.00150948
1	67520352	cg21115004	0.0032628	0.00151118
19	12146404	cg15079762	0.00230639	0.00151308
2	64680425	cg06645778	0.00680631	0.00151346
10	18940625	cg07617147	0.00146043	0.00151693
5	54515640	cg05918355	-0.00495243	0.00151894
6	35991802	cg10552964	0.0089875	0.00151975
17	6950103	cg23884531	0.00220616	0.00152069
4	150474753	cg10604887	-0.0077985	0.00152216
3	9027454	cg20517764	-0.00100579	0.00152604
20	43991922	cg05451974	0.000834309	0.00152725
1	81929622	cg20813518	0.00947595	0.00153231
9	77567361	cg03848555	0.000401165	0.00153367
8	120846352	cg21125452	-0.00527372	0.00153584
10	133204241	cg04311653	-0.00368347	0.00153627
10	43250569	cg16325777	0.00814181	0.00153754
10	116301354	cg17056676	-0.00624125	0.00153954
3	98620662	cg27352765	0.00159765	0.00154385
3	157825196	cg24317285	0.00338511	0.00154402
4	86396103	cg05242526	0.00326131	0.00154411
16	2771231	cg07261225	0.00122293	0.00154737
16	89293993	cg01239268	-0.00105611	0.00154744
15	83419064	cg21324211	0.00140112	0.00154787
5	95169805	cg14680147	0.00510566	0.00154927
3	57583429	cg26103560	-0.00220052	0.00155066
19	50762551	cg23268322	-0.00515349	0.00155336
16	2740348	cg08276042	0.00439453	0.00155656
6	32169707	cg19448144	-0.00655851	0.00155711
21	45713704	cg23366234	-0.00496336	0.00156055
17	73642547	cg15335334	0.00437463	0.00156102
4	90757398	cg20003494	0.00347014	0.001564
2	225397387	cg06867755	0.00807653	0.00156834
17	650208	cg19755813	0.00970148	0.00157019
4	142049332	cg22261207	-0.00571936	0.00157123
11	14402556	cg06645952	0.00465041	0.0015719
3	58448969	cg09726198	0.010687	0.00157398
17	80477136	cg04136290	0.00089796	0.00157715
14	23284968	cg15070897	0.00783161	0.00157836
5	53813164	cg18373318	0.0104782	0.00157892
16	88051832	cg03902159	-0.00367761	0.00157953
7	95951707	cg08066497	0.00168802	0.0015815
20	31946710	cg11231701	0.00865471	0.00158207
14	24616618	cg12590010	0.00169232	0.00158226
8	48649767	cg04239843	0.00229261	0.00158248
5	140502124	cg13925975	-0.0215675	0.00158335
1	167485873	cg09473725	-0.00777942	0.00158931
7	138667303	cg03684886	0.00232801	0.00159029
15	89345688	cg14914908	0.0116446	0.00159309
3	62365052	cg27253807	0.00533055	0.00159374
22	38598948	cg16007279	0.00108704	0.00159401
9	108209278	cg10861407	-0.00107103	0.00159511
12	49488311	cg19523287	0.00104677	0.00159528
16	85688445	cg27158386	-0.00128612	0.00159741
16	66836048	cg09520536	0.00203072	0.00159955
13	113434690	cg07971952	0.0102781	0.00159986
4	89446409	cg03340036	0.0091857	0.00160049
1	35919432	cg04393060	0.00676121	0.00160077
19	23942126	cg11773558	-0.00613644	0.00160302
10	51549656	cg12083644	-0.00191232	0.00160328
2	171676809	cg01089319	0.00759786	0.00160406
14	70757518	cg06796682	-0.00432003	0.0016042
6	42678314	cg21228424	-0.00391302	0.00160801
17	28267386	cg24184684	-0.00263016	0.00160855
19	57862612	cg13788592	0.000707546	0.0016088
17	60704547	cg20650138	0.00306587	0.00160888
2	154336148	cg03564320	0.0144065	0.00160894
5	176759170	cg25662041	0.00374203	0.00161192
5	112047824	cg23497707	0.0109183	0.00161474
18	9261071	cg16053677	0.00905156	0.00161711
5	168690640	cg17324804	-0.0134632	0.00161776
8	82394653	cg19879471	0.00403078	0.00161961
19	46010011	cg16688911	0.000869685	0.0016256
14	23284559	cg02999224	0.00722571	0.00162627
8	37805275	cg13057663	0.00895075	0.00162821
11	65029484	cg04780126	0.000659637	0.00162841
15	75119335	cg04235071	-0.0245739	0.00163138
12	31402470	cg14788046	0.00783737	0.00163354
9	37029364	cg02152475	0.00612356	0.00163362
14	21153451	cg21882356	0.00497039	0.00163369
19	53237645	cg19293748	0.00132747	0.00163392
18	72162949	cg23366119	0.000974745	0.00163411
1	89406505	cg18202412	0.00682756	0.00163484
9	100746253	cg21240351	0.000958519	0.00163491
19	4475055	cg08312149	0.00529326	0.00164097
8	102504501	cg25330243	0.00462802	0.00164406
8	67046248	cg21165595	-0.00591148	0.00164599
1	19990783	cg04607131	-0.0155609	0.0016464
11	46409501	cg05506446	0.00479975	0.0016473
2	42123725	cg05075562	-0.00755803	0.00164757
4	169738114	cg08028435	0.0007292	0.00164972
4	55095282	cg23550826	0.00515151	0.00165138
17	19976435	cg08463297	0.00508824	0.00165146
4	152682899	cg05106659	0.00285516	0.00165264
6	99292438	cg08434574	0.00487846	0.0016529
15	74421523	cg05547902	0.00437104	0.00165507
3	121468552	cg19028357	0.00154504	0.00165587
12	1724930	cg19591105	-0.00333205	0.00165631
1	27319578	cg24251497	0.00243845	0.00165831
15	60885912	cg26724232	-0.00888017	0.00165882
14	102414004	cg10008953	0.0117958	0.00166188
17	81020224	cg22379668	0.00512493	0.00166311
7	752286	cg18601167	0.0029763	0.00166472
7	26240443	cg19658926	0.000778512	0.00166604
2	88355784	cg01403320	0.00581568	0.00166749
1	24592834	cg19739126	-0.00580329	0.00166835
17	80794081	cg27658601	0.00385408	0.00167059
9	102783481	cg14242714	0.00177532	0.00167087
19	44170526	cg27340480	0.00580888	0.0016746
17	58499854	cg17628249	0.0101739	0.00167488
1	170646916	cg18196709	-0.00330693	0.00167883
15	60287537	cg25247231	0.00227671	0.0016812
8	144925333	cg20545721	0.00810281	0.00168202
11	20385176	cg15564240	0.0012767	0.00168416
2	237964920	cg26693693	-0.0025279	0.00168435
12	124330429	cg23325240	0.00718554	0.00168522
20	3693158	cg14921416	0.00517216	0.00168742
15	57611637	cg04988487	-0.00352367	0.00168751
2	219744626	cg00821731	0.0063131	0.00168945
1	223968151	cg07374490	0.00204549	0.00168964
2	152145870	cg22303846	0.000972497	0.00169681
10	74448117	cg17555806	0.0102814	0.00169958
15	71146819	cg26653147	0.00230263	0.00169979
2	154335184	cg17942639	0.00466231	0.00170085
17	61896912	cg05642923	0.0072158	0.00170445
5	50260045	cg17291521	0.00172441	0.00170472
11	75922238	cg18001524	0.00561156	0.00170478
7	151805059	cg19699648	0.00534731	0.00170516
10	1176128	cg07408340	-0.00222071	0.00170667
13	52702845	cg13745957	0.000798463	0.00170703
15	88798582	cg11286436	0.00249087	0.00170867
7	46016683	cg13814990	-0.00225779	0.00170962
6	136915367	cg21778987	0.00270518	0.0017105
1	10600222	cg06542282	-0.00268893	0.00171221
15	45671246	cg11032707	0.0244037	0.00171229
15	49338376	cg18836977	0.000809077	0.00171496
11	85430070	cg15731317	-0.00186051	0.00171767
19	17346367	cg17526513	0.00139972	0.00171851
1	116915122	cg09580336	0.0101686	0.00172027
5	148810203	cg08537847	0.00406035	0.00172118
1	1100035	cg04972348	-0.0148637	0.00172138
8	20161053	cg11696922	0.00262179	0.00172173
7	1409216	cg22646311	0.00624507	0.00172369
6	138750887	cg25781936	0.00729981	0.00173302
6	30700632	cg06934971	0.00488835	0.00173332
1	110599679	cg23640925	-0.00419549	0.00173389
17	71308660	cg20113012	0.00564231	0.00173793
1	214776764	cg25284075	0.00111123	0.0017391
14	101830869	cg24751707	-0.00462994	0.00174418
14	74357777	cg01805469	-0.00173231	0.0017476
2	233562332	cg00934464	0.000729451	0.00174885
20	32266794	cg14030719	-0.00587065	0.00174922
2	171782647	cg14713146	0.0101931	0.00175008
10	135213071	cg05121603	0.00378517	0.00175011
1	31231488	cg08463932	0.00586933	0.00175578
17	27263598	cg17445097	-0.00845609	0.0017602
17	78429015	cg22927215	0.000830543	0.00176081
10	135043508	cg03755123	0.00249899	0.0017634
1	109637162	cg05708073	0.00628143	0.00176362
8	67628165	cg21462844	0.00633744	0.0017662
8	80678925	cg17995652	0.00938845	0.00176698
2	7998290	cg18739089	0.00713689	0.00176792
4	74047370	cg15570035	0.00826864	0.00176885
19	19369669	cg26935649	-0.00260836	0.00177052
4	38869271	cg11532267	0.000873374	0.00177271
10	12237758	cg04225510	0.00172072	0.0017728
1	185253495	cg15488596	-0.00447985	0.00177362
10	99473032	cg25355803	0.00473965	0.0017743
5	307132	cg03569073	-0.00237594	0.00177466
1	95500538	cg01605789	0.0022183	0.00177673
4	151258915	cg19935951	0.00978318	0.00177677
7	140624057	cg23066879	0.00050794	0.00177697
15	89285013	cg13061237	-0.00721378	0.00177771
1	21615863	cg16603916	0.00646325	0.0017786
17	71800219	cg27543385	-0.0103859	0.00177882
10	102976327	cg01603079	0.00296592	0.00178
6	30539066	cg17753711	0.00139615	0.00178069
3	151555029	cg21509105	0.00632376	0.0017808
6	31744636	cg27574980	0.00317341	0.00178142
19	39387769	cg24188561	-0.00280063	0.00178191
17	79134666	cg17459387	0.00765671	0.00179173
3	46923546	cg24126187	0.00163156	0.00179352
6	157399325	cg20408104	-0.00210157	0.0017943
5	170814177	cg10513437	0.0029337	0.00179532
2	27295591	cg05979400	0.00359589	0.0017965
22	37249669	cg26762136	0.000982717	0.00179751
14	100625216	cg26002632	0.00768498	0.0017978
12	6419575	cg13320138	0.0082871	0.00180056
1	27694390	cg00730820	0.00592831	0.00180074
21	47813025	cg02959939	0.00212798	0.00180138
1	209849445	cg26050864	0.00628032	0.00180159
21	47288438	cg02456944	-0.0055763	0.00180282
1	161171469	cg08850169	0.00551863	0.0018066
19	48686777	cg19516825	0.00824837	0.00180812
17	37216789	cg08885306	-0.00114313	0.00180944
6	27638391	cg06462195	0.00989272	0.00180998
3	126702817	cg00588027	0.00174372	0.00181052
6	42664420	cg14517133	0.0116105	0.00181058
12	9821986	cg13553498	-0.00843638	0.00181394
15	49913470	cg12638589	0.00425724	0.00181402
10	3823907	cg25749254	-0.00658311	0.0018146
6	18387360	cg04140974	0.00470629	0.00181476
2	18012150	cg10548807	0.00279145	0.00181529
19	4048075	cg21206277	-0.00133109	0.0018155
1	59948108	cg14279345	-0.00588568	0.00181813
1	197115841	cg02236668	0.00137466	0.00181981
1	165823772	cg12220376	0.00691856	0.00181984
4	37688612	cg17829318	0.00154597	0.00182363
14	21024443	cg24162270	0.0108577	0.00182425
7	44058904	cg04307270	0.00113784	0.00182747
1	36038701	cg22851880	0.00955262	0.00182979
1	154943932	cg19356022	0.00642717	0.0018321
14	25045625	cg01932691	0.00310013	0.00183249
5	134376247	cg09839170	0.00580556	0.00183365
4	147097209	cg27149555	0.00105088	0.00184049
8	17940228	cg23540819	0.00743921	0.00184275
1	203055422	cg10901806	-0.00881519	0.00184321
16	30905407	cg27609508	0.00242866	0.00184395
8	74871056	cg01232717	0.0103221	0.00184585
6	31324972	cg17554194	0.0121081	0.00184642
3	98242685	cg05898907	0.011812	0.00184733
17	73641809	cg07251887	0.00914029	0.00184781
5	112073350	cg08571859	0.000944396	0.00184873
8	87521456	cg22094071	0.00804046	0.00185227
6	28874547	cg14268557	0.00873592	0.00185535
7	138147038	cg22606681	0.0106091	0.00185819
17	981518	cg15485247	-0.00206844	0.00185888
12	70082885	cg12596182	0.00760336	0.00185888
7	50634648	cg16846532	-0.00772783	0.00186016
6	32068181	cg16478197	-0.00376738	0.00186026
16	88535609	cg06126698	-0.00171928	0.0018655
20	61847585	cg13587582	0.000715114	0.00186559
6	117869857	cg04344000	-0.00631873	0.0018663
17	40489584	cg24312520	-0.0112347	0.00186684
17	79244158	cg05919238	0.00619579	0.0018684
11	122709551	cg22512531	-0.00835795	0.00186965
1	114696462	cg09177131	0.00156667	0.0018701
19	2889208	cg07504200	0.0232026	0.00187152
10	11060104	cg25560333	0.0010282	0.00187213
11	31848649	cg12500879	0.00306181	0.00187365
1	92952702	cg24517501	0.00785528	0.00188092
15	89939709	cg09803904	0.00654896	0.00188113
11	124767933	cg19764370	0.0034491	0.00188567
22	31892053	cg26207309	0.00219629	0.00188583
17	33701353	cg11309496	0.00202505	0.0018885
17	61524304	cg14204735	0.00193307	0.00189099
6	41607109	cg00558689	0.00517373	0.00189223
7	134144055	cg02215070	0.000657009	0.00189264
1	207850707	cg09468285	-0.00754337	0.00189283
2	73519343	cg26647617	0.00344465	0.00189397
11	67142030	cg11169848	0.00675881	0.00189658
12	70083193	cg07911961	0.00315647	0.00189692
6	15524614	cg02582619	-0.0027513	0.00189798
2	175870288	cg09456216	0.00132957	0.001898
6	35697185	cg19226017	0.0104133	0.00189915
1	55271927	cg23924306	-0.00205737	0.00190145
11	888316	cg15488570	-0.00252855	0.00190234
7	100465221	cg03568858	0.00252249	0.00190254
7	130664631	cg15894103	-0.00572937	0.00190362
8	49566696	cg10828561	-0.00608854	0.00190644
6	152501416	cg25743221	-0.00227426	0.00190869
1	10963932	cg00157638	0.00286242	0.00190995
1	36038708	cg13558810	0.00793872	0.00191015
12	6560981	cg06298247	0.000830631	0.00191155
5	115021554	cg22154142	-0.0136932	0.00191205
3	119070599	cg25236277	-0.00454587	0.00191256
8	847575	cg02730139	-0.00202256	0.00191335
7	39772772	cg23523765	0.000987359	0.00191665
17	80019526	cg20651080	-0.00128011	0.001919
11	102860262	cg15026569	-0.0128834	0.0019201
6	108487160	cg18918349	0.00204627	0.00192067
11	119205209	cg06909117	0.00183023	0.00192261
22	43506306	cg08954856	0.00299853	0.00192273
4	15850232	cg20931972	0.00904053	0.00192363
1	44399776	cg13246856	0.0091742	0.00192587
11	43600032	cg24573719	0.00221172	0.00192607
11	30597981	cg05600421	-0.00924525	0.00192722
4	96761026	cg17725968	0.00296739	0.00192748
3	5019075	cg18810342	0.000962311	0.00192995
6	166877038	cg02287007	0.00658292	0.00193154
14	23321005	cg26118358	0.00535485	0.00193303
17	36832423	cg00739155	-0.00754445	0.00193347
19	58089961	cg18416022	0.00145163	0.00193357
16	12661268	cg08366846	-0.00227241	0.0019357
16	3239638	cg27116061	0.00170456	0.00193588
7	121945597	cg24308389	0.00384856	0.00193667
6	46924482	cg16096172	0.00740596	0.00193949
15	73973808	cg01083040	-0.00507643	0.00194062
13	37202570	cg06796885	0.00379333	0.00194106
22	26822032	cg17084653	0.00720004	0.00194156
1	85774063	cg11348338	0.00155938	0.00194223
14	21852650	cg18801292	0.0004183	0.00194558
14	71787215	cg10100747	0.00139404	0.00194706
2	223724754	cg23325384	0.00855353	0.00194795
12	102874566	cg06652329	0.00563846	0.00194916
8	130799093	cg26073844	0.00897147	0.00195607
5	132155460	cg24613691	0.00755319	0.00195713
1	220962870	cg14840487	0.00584848	0.00195824
10	43600497	cg07825347	0.00209057	0.00195865
2	106227134	cg12331004	-0.00259653	0.0019593
6	130690629	cg11584284	0.00525761	0.00195991
5	176085644	cg06440373	0.0063716	0.00196047
15	43478176	cg24184180	0.000704761	0.00196069
11	2645098	cg19095714	-0.00241236	0.00196287
20	56286671	cg07143805	0.00644046	0.00196307
6	33870701	cg27198497	0.00706687	0.00196391
20	35060230	cg01559561	-0.00282171	0.00196837
8	62211981	cg13437307	-0.00780199	0.00196884
2	99797764	cg01604693	0.00195275	0.00196943
20	55964528	cg04839664	0.000962933	0.00196985
3	121742496	cg05657709	0.00796813	0.00197021
17	75880542	cg04837616	0.00516109	0.00197076
22	40441809	cg04776122	0.00103925	0.00197228
17	66420738	cg09259308	0.00301271	0.00197455
3	139395765	cg03893701	0.00972146	0.00197611
1	51887613	cg21366602	-0.00216323	0.00198012
6	170893815	cg15145357	0.00105971	0.00198049
18	74257894	cg16270399	0.00591664	0.00198059
7	951881	cg03810769	0.0118667	0.00198135
3	157153636	cg21150807	-0.0020154	0.00198212
16	29823685	cg02182803	0.00129888	0.00198323
17	38601676	cg17980404	0.00524741	0.00198649
12	133378609	cg18873965	-0.011631	0.00198937
17	38075408	cg23047335	-0.00102995	0.00199138
12	109235071	cg26508200	0.00696988	0.00199502
4	164253656	cg03743432	0.00317786	0.00199546
11	66035137	cg01839297	0.00108872	0.00199583
11	32457727	cg22975913	0.00464422	0.00199731
11	10879861	cg18692596	0.00104306	0.00199754
5	19988200	cg06076122	0.00354934	0.00199797
15	93570953	cg12644285	0.0101007	0.00199877
13	44947611	cg16021126	0.00688113	0.00199897
20	2857557	cg24508105	-0.00152396	0.00200216
2	153295007	cg11172396	-0.00213249	0.00200409
3	55521134	cg19554389	0.00741572	0.00200501
2	3465781	cg25928501	-0.00187111	0.00200917
10	94833615	cg14613832	0.000970262	0.00201181
7	36193854	cg05423018	0.00885433	0.00201838
4	54967061	cg11576176	0.00425751	0.0020189
10	133141334	cg18565200	-0.00574549	0.00201899
4	141949314	cg24705668	-0.00278602	0.00201997
11	72912441	cg19502359	0.00620033	0.00202079
17	74086286	cg26287080	0.0053284	0.00202297
10	13526236	cg24951886	0.00627648	0.00202335
17	48195666	cg03629025	0.00445661	0.00202427
15	90294732	cg00637988	0.00641508	0.00202519
11	47448534	cg09580214	-0.0329901	0.00202545
16	12995296	cg04342955	0.00489595	0.0020275
10	97884383	cg23662178	0.010445	0.00202762
6	30459867	cg17615629	-0.0120303	0.00203013
18	46065067	cg23683058	0.00430707	0.00203161
20	31261784	cg14187860	0.00714388	0.002032
22	45719176	cg10788213	-0.00169567	0.00203332
4	56496836	cg00426855	-0.00909425	0.00203407
6	32977400	cg24396358	0.00174742	0.00203597
7	43909224	cg15957615	0.000830333	0.00203913
6	2958852	cg19886655	0.00686434	0.00204083
8	1449634	cg11254573	-0.00153622	0.00204116
16	54159705	cg01878940	0.00888178	0.00204471
15	93356834	cg07960083	-0.0059927	0.00204911
21	40689521	cg24341911	0.00612684	0.00205073
1	214691389	cg20781560	-0.00501009	0.00205166
9	126131309	cg04791256	-0.00603827	0.00205217
2	241722281	cg22414499	-0.00222731	0.00205764
15	75772834	cg15682717	-0.00378196	0.00206049
2	63284481	cg25371919	0.00440187	0.00206146
12	54410632	cg01683044	0.000941632	0.00206281
20	31171386	cg00303672	0.00110294	0.00206437
20	6023178	cg16291589	0.0101881	0.00206582
11	107992235	cg05973813	0.000868252	0.00206651
11	61322922	cg08360511	0.00212151	0.00206891
5	138444145	cg21507078	-0.00459306	0.00206892
6	33868466	cg06140900	0.00630163	0.00207293
1	158809049	cg16663980	0.00739877	0.00207605
5	71613149	cg26293423	0.0124336	0.0020765
1	10675623	cg26362368	0.00587566	0.00207667
6	42750452	cg21856234	0.00607489	0.0020779
7	140373596	cg23214464	0.0071083	0.00209137
22	17956462	cg03408904	0.00867313	0.00209245
1	25258146	cg26256263	-0.00217845	0.00209392
13	27936777	cg09914933	0.00477045	0.00209471
9	94648732	cg09954631	-0.021883	0.00209477
8	98610787	cg16721359	0.00315074	0.00209583
6	50818862	cg16758813	0.00381162	0.00209597
7	11013742	cg11931558	0.00202555	0.00209622
14	89016862	cg27175447	-0.00181761	0.00209622
18	66471057	cg23801782	-0.00702195	0.00209771
5	134715577	cg10785340	0.00473884	0.00210071
14	101348035	cg21894512	-0.00137118	0.0021048
10	83635375	cg02690638	0.00353738	0.00210526
19	41782183	cg11313468	0.00604576	0.00210527
[truncated: 400,512+ more rows]
